# Supplementary material for: Identification of metabolism‐associated molecular subtype in ovarian cancer
Source: J Cell Mol Med. 2021 Sep 15;25(20):9617–26. doi: 10.1111/jcmm.16907 (PMC8505839; doi:10.1111/jcmm.16907)
Supplement: Supplementary file 2 — Table S1 [file JCMM-25-9617-s004.xlsx]

## Sheet: C1 subtype
Table S1. The differentially expressed genes of C1 subtype.
Gene Symbol	logFC	AveExpr	t	P.Value	adj.P.Val	B
DLK1	3.37511	-0.694352	7.47753	5.37378e-13	1.21606e-11	19.0265
IGLV3-19	-3.27931	1.22346	-6.13023	2.21671e-09	2.3928e-08	11.0422
IGLV3-25	-3.22102	1.19259	-6.21865	1.33366e-09	1.50073e-08	11.5265
IGLV3-1	-3.15443	0.500899	-5.93063	6.83625e-09	6.51466e-08	9.98015
CLDN19	3.14064	-1.70317	10.3625	2.64521e-22	2.95634e-20	39.6381
IGLV2-11	-3.11298	0.691428	-6.4355	3.74685e-10	4.80539e-09	12.7401
IGLV3-21	-3.07489	1.78202	-5.39484	1.21487e-07	8.64405e-07	7.19502
COL2A1	3.06095	0.380643	10.3222	3.66847e-22	3.99794e-20	39.5869
IGLV1-40	-3.02998	2.0133	-5.65389	3.10433e-08	2.53485e-07	8.48063
IGHV3-49	-3.01904	-0.836341	-6.49399	2.6455e-10	3.53644e-09	13.021
IGLV3-10	-2.98336	-0.450751	-6.23292	1.22807e-09	1.39608e-08	11.5935
IGHA1	-2.97739	5.32586	-8.41523	8.27319e-16	3.09613e-14	25.1123
IGLV2-23	-2.9664	1.40941	-5.70174	2.39932e-08	1.99992e-07	8.75892
IGLL5	-2.96431	2.00028	-5.86373	9.90656e-09	9.14868e-08	9.57119
IGKV3-20	-2.95631	3.40125	-5.75047	1.84257e-08	1.58324e-07	8.83102
EDN3	2.94425	-1.94154	7.99859	1.56787e-14	4.54296e-13	22.3772
DPYSL5	2.9322	-1.61778	9.35112	7.88895e-19	4.69593e-17	31.9261
IGLV2-14	-2.89385	2.35222	-5.84826	1.07888e-08	9.85814e-08	9.45693
IGLV1-47	-2.88935	1.05522	-5.86452	9.86335e-09	9.11389e-08	9.61904
IGLV1-44	-2.85976	1.14658	-5.95495	5.96904e-09	5.80269e-08	10.0936
EPYC	-2.85759	0.66679	-5.7329	2.02702e-08	1.72549e-07	8.94437
IGLC2	-2.84802	4.25258	-6.5714	1.6628e-10	2.33289e-09	13.271
IGHV5-51	-2.80636	1.02764	-5.85068	1.06461e-08	9.73855e-08	9.54542
IGKV4-1	-2.78957	3.17795	-5.08203	5.8936e-07	3.54674e-06	5.51831
NR5A1	2.78932	0.244512	8.62689	1.78752e-16	7.53003e-15	26.7958
IGLV4-69	-2.76976	-0.36459	-6.15212	1.95576e-09	2.13638e-08	11.1593
IGLC3	-2.76289	3.46828	-6.13785	2.1222e-09	2.29984e-08	10.8946
IGHV3-23	-2.75745	2.27673	-5.51601	6.4582e-08	4.89203e-07	7.74102
IGHV4-59	-2.75469	0.921241	-5.4301	1.012e-07	7.30816e-07	7.40876
IGHV4-39	-2.74339	1.70368	-5.32762	1.71665e-07	1.18699e-06	6.85761
IGKC	-2.74294	7.19447	-6.96801	1.44446e-11	2.46172e-10	15.3833
IGLV7-43	-2.73867	-2.05555	-7.82712	5.10906e-14	1.3473e-12	20.9227
IGLV2-8	-2.73169	-0.48846	-6.31777	7.49574e-10	8.99544e-09	12.0626
FGF17	2.72975	-0.897324	9.79344	2.5265e-20	2.05485e-18	35.3461
PAX2	2.72586	0.618083	6.52169	2.24148e-10	3.03589e-09	13.1327
IGKV3-11	-2.72247	3.01545	-5.48199	7.72048e-08	5.7135e-07	7.48353
IGLV5-45	-2.71859	-2.44635	-6.90371	2.1621e-11	3.56638e-10	15.2282
MMP13	-2.71329	-1.31423	-5.516	6.45859e-08	4.89203e-07	7.85784
MYH6	2.71272	-2.49382	9.71509	4.67912e-20	3.59221e-18	34.458
CCL11	-2.71078	0.161501	-7.1943	3.41862e-12	6.53835e-11	17.2082
IGHG3	-2.69764	3.46961	-6.5284	2.1531e-10	2.94286e-09	13.1054
IGKV1-16	-2.69098	-0.68693	-6.52264	2.22881e-10	3.02217e-09	13.1999
IGHV1-24	-2.68975	-0.938932	-5.94986	6.14108e-09	5.92784e-08	10.0687
IGHV3-11	-2.68715	-0.456728	-6.07185	3.09077e-09	3.23635e-08	10.7269
IGHV3-30	-2.68631	1.38633	-5.09395	5.55704e-07	3.36639e-06	5.76398
IGKV3-15	-2.68398	1.47017	-5.74108	1.93902e-08	1.6609e-07	8.94985
IGHA2	-2.67208	2.00208	-6.84315	3.15318e-11	5.07381e-10	15.0892
IGHV2-26	-2.66593	-2.33747	-6.14081	2.08653e-09	2.26567e-08	10.9992
IGHG2	-2.65724	3.43726	-6.41461	4.24061e-10	5.39233e-09	12.4484
IGKV1-5	-2.64555	2.88847	-5.16788	3.84967e-07	2.42045e-06	5.95457
ZNF683	-2.6366	0.279597	-10.5264	6.93232e-23	8.56323e-21	40.8121
IGHV3-15	-2.62185	0.513602	-5.52007	6.32161e-08	4.79713e-07	7.86743
JCHAIN	-2.62026	3.84075	-6.95386	1.57894e-11	2.66602e-10	15.5991
IGLV6-57	-2.61159	0.723372	-5.68623	2.60879e-08	2.16136e-07	8.69948
IGHV1-18	-2.60277	1.25717	-5.30406	1.9362e-07	1.31881e-06	6.76863
LHX1	2.58603	1.99267	6.58704	1.51305e-10	2.15146e-09	13.3677
IGHV3-21	-2.57221	0.933022	-5.20289	3.23055e-07	2.08054e-06	6.30312
IGKV2-24	-2.56761	-1.30782	-6.01149	4.34705e-09	4.34679e-08	10.3813
IGKV1-27	-2.56146	-0.352141	-5.8232	1.23833e-08	1.11233e-07	9.41929
IGHG1	-2.55583	7.1754	-6.4842	2.80467e-10	3.71596e-09	12.4782
SLC25A3P1	-2.55025	1.57458	-6.13764	2.12478e-09	2.30112e-08	11.0598
NNMT	-2.54159	5.44506	-11.1463	3.96951e-25	8.48569e-23	46.2512
CD3D	-2.53485	0.266562	-11.7657	1.98067e-27	8.13513e-25	50.8658
IGHM	-2.50686	3.99597	-6.02371	4.05783e-09	4.08995e-08	10.172
LGSN	2.5018	-1.50965	7.82898	5.04444e-14	1.33454e-12	21.2745
IGKV3D-20	-2.48352	-1.72454	-6.32219	7.30435e-10	8.79144e-09	12.0276
CD2	-2.47563	1.92202	-11.1123	5.28832e-25	1.078e-22	45.8887
IGHV4-34	-2.47272	-0.146486	-6.3728	5.42734e-10	6.73457e-09	12.381
IGKV1-9	-2.46493	0.273203	-5.41027	1.12167e-07	8.03657e-07	7.33091
IGHV3-33	-2.46358	0.466909	-5.23237	2.78519e-07	1.82302e-06	6.46423
TUBB2B	2.45922	0.91194	8.56213	2.86403e-16	1.1561e-14	26.3235
IGLV10-54	-2.45641	-3.04703	-6.52419	2.20813e-10	3.00179e-09	13.0185
IGLV3-9	-2.45425	-1.73572	-5.72413	2.12574e-08	1.7989e-07	8.88431
IGHV3-48	-2.45301	-0.656914	-5.4966	7.15155e-08	5.36497e-07	7.76941
IGKV1-6	-2.45269	-0.829886	-6.38153	5.15529e-10	6.44569e-09	12.4072
FGF19	2.44577	-2.61362	7.47249	5.55619e-13	1.25561e-11	18.8947
LINC01614	-2.43967	-0.967016	-6.51915	2.27585e-10	3.07736e-09	13.1714
IGHV1-2	-2.41275	-0.782802	-5.47312	8.08705e-08	5.94994e-07	7.6542
GZMK	-2.40395	-0.472487	-10.927	2.50729e-24	4.29085e-22	43.8132
IGHV2-5	-2.39831	-3.21187	-6.23632	1.20409e-09	1.37185e-08	11.4381
IGHV3-53	-2.39761	-1.44784	-6.1933	1.54371e-09	1.71363e-08	11.3484
IGKV2-30	-2.39265	-1.76284	-6.25618	1.07314e-09	1.24334e-08	11.6698
IGLV8-61	-2.37231	-1.26761	-5.83057	1.18923e-08	1.07233e-07	9.44325
IGHV4-31	-2.36681	-0.725551	-5.52053	6.30641e-08	4.79001e-07	7.88743
LIN28B	2.35281	-2.28488	6.29347	8.63842e-10	1.02692e-08	11.938
IGHV1-69D	-2.34607	-0.106663	-5.19854	3.3019e-07	2.12151e-06	6.32331
SIX3	2.3431	-1.4502	6.46801	3.08865e-10	4.05539e-09	12.925
TRBV28	-2.3407	0.705109	-11.0332	1.02935e-24	1.90013e-22	45.0038
IGHV3-13	-2.34049	-2.65643	-6.18932	1.57952e-09	1.7463e-08	11.246
IGHV1-46	-2.33295	0.0480739	-5.24772	2.57745e-07	1.69855e-06	6.5506
SAA1	-2.32973	2.14574	-7.12343	5.3879e-12	9.94583e-11	16.7821
CRYGEP	2.32609	-3.29122	6.82358	3.56004e-11	5.65648e-10	14.9018
IGLC7	-2.31072	-1.91615	-5.98234	5.1204e-09	5.03429e-08	10.2055
CD3E	-2.30888	2.3575	-11.0708	7.50139e-25	1.43303e-22	45.6259
PLEKHS1	-2.3054	2.31256	-5.86348	9.92024e-09	9.15616e-08	9.51818
GAL3ST3	2.30151	1.64177	7.976	1.83375e-14	5.19426e-13	22.2116
VSTM2B	2.29647	-3.18946	7.54066	3.53314e-13	8.27573e-12	19.2591
STAR	2.29064	-0.0500292	8.38399	1.03501e-15	3.80408e-14	25.0858
LHX1-DT	2.28157	0.38185	6.41542	4.22019e-10	5.37053e-09	12.5498
FBN3	2.26789	3.53421	10.1687	1.26983e-21	1.25675e-19	38.2718
POSTN	-2.26526	4.49335	-6.05483	3.40367e-09	3.5147e-08	10.2603
IGKV1-8	-2.26393	-1.88688	-5.5789	4.63186e-08	3.64259e-07	8.15742
MYH7	2.25877	-3.50641	9.39183	5.77018e-19	3.5505e-17	31.7887
TNIP3	-2.25761	-1.22353	-9.6737	6.47257e-20	4.85561e-18	33.9469
IGHV3-7	-2.25571	-1.96945	-5.81452	1.29874e-08	1.15899e-07	9.33735
CXCL9	-2.24265	3.56008	-7.25494	2.31042e-12	4.5888e-11	17.4852
GSDMC	-2.23863	0.375981	-8.87751	2.82275e-17	1.33645e-15	28.4545
LINC00648	2.23851	-0.231349	7.11586	5.65505e-12	1.03923e-10	16.7502
CXCL11	-2.23674	2.88437	-8.33506	1.4685e-15	5.25621e-14	24.7269
HPSE2	2.2358	-2.82486	7.25748	2.27266e-12	4.52575e-11	17.5321
SAA2	-2.23207	-0.183332	-7.38651	9.79308e-13	2.1004e-11	18.3933
IGHV3-74	-2.23204	0.0944352	-5.48801	7.48092e-08	5.56378e-07	7.71502
IGHG4	-2.22436	1.99583	-5.17832	3.65401e-07	2.31158e-06	6.08933
IGLV2-18	-2.22207	-3.06483	-6.75874	5.31323e-11	8.17332e-10	14.3445
SLC6A10P	2.21679	-1.41242	6.30082	8.27602e-10	9.86696e-09	11.9848
GNLY	-2.21654	1.71706	-8.78092	5.77245e-17	2.63432e-15	27.8827
MIR202HG	2.21205	-3.52632	6.70989	7.17085e-11	1.07393e-09	14.2194
CHRND	2.20542	-3.53282	9.70644	5.00764e-20	3.82653e-18	34.0829
CECR2	2.20245	0.14017	8.25295	2.633e-15	8.97459e-14	24.1794
SIRPG	-2.20214	-0.30562	-10.5535	5.54739e-23	7.06496e-21	40.9289
IGLV1-51	-2.2019	1.80992	-5.84005	1.12878e-08	1.0257e-07	9.42737
GZMA	-2.20072	1.02874	-11.0779	7.06694e-25	1.36591e-22	45.4578
IGKV1-17	-2.19995	-0.885382	-5.5877	4.42045e-08	3.49488e-07	8.22055
CD1A	-2.19888	-1.95357	-6.2522	1.09819e-09	1.26968e-08	11.6422
LINC01833	2.19657	0.0331485	6.19253	1.55058e-09	1.71892e-08	11.3259
GZMH	-2.19516	-0.371056	-10.9666	1.80077e-24	3.14732e-22	44.1857
IGKV2D-29	-2.19376	-1.93723	-5.28401	2.14435e-07	1.44088e-06	6.73555
SELENOV	2.1888	-3.09498	8.17536	4.55554e-15	1.47911e-13	23.3809
IGFL2	-2.17274	-0.236746	-6.72844	6.40038e-11	9.68249e-10	14.4122
IGLV9-49	-2.17251	-2.82931	-5.77684	1.596e-08	1.38808e-07	9.10124
IGHV1-69	-2.17135	-1.38215	-4.80235	2.26706e-06	1.17977e-05	4.55162
ARX	2.17004	-1.7722	5.85352	1.04804e-08	9.59771e-08	9.57463
SFRP2	-2.16867	3.88548	-4.68088	3.99206e-06	1.95836e-05	3.52535
CXCL13	-2.16041	0.951321	-6.42917	3.89027e-10	4.97767e-09	12.6995
HP	-2.15725	3.26669	-5.01146	8.32773e-07	4.84133e-06	5.11857
IDO1	-2.15506	3.53245	-8.30141	1.86634e-15	6.56578e-14	24.443
IGKV1-12	-2.14585	-1.71634	-5.34373	1.58066e-07	1.0999e-06	7.02241
NKG7	-2.14529	2.34331	-10.8754	3.86001e-24	6.21727e-22	44.0311
CCL5	-2.14067	4.0907	-11.4367	3.36319e-26	1.08341e-23	48.7425
IGHGP	-2.12265	-0.540515	-5.53139	5.95547e-08	4.55505e-07	7.94007
IGHV4-4	-2.11595	-2.41034	-5.17196	3.77198e-07	2.37797e-06	6.20477
CALML5	-2.11577	-0.356963	-5.05734	6.65414e-07	3.95231e-06	5.67061
BTBD17	2.11544	-4.16942	7.34606	1.27654e-12	2.67162e-11	17.9168
IL21R	-2.11348	0.423902	-9.71537	4.66888e-20	3.59221e-18	34.6355
IGHV2-70	-2.11172	-1.92003	-4.93952	1.17996e-06	6.62073e-06	5.1587
C5orf46	-2.1103	-1.69213	-6.65515	1.00144e-10	1.46768e-09	13.9043
CASR	2.10717	-2.65312	7.51759	4.11936e-13	9.5454e-12	19.1621
TRBC2	-2.10238	2.30484	-10.561	5.21753e-23	6.69678e-21	41.4857
NTM	-2.10128	1.08726	-5.70401	2.37014e-08	1.98063e-07	8.76367
IGHV1-58	-2.09062	-2.99167	-4.74718	2.93569e-06	1.48676e-05	4.3136
CXCL10	-2.08901	5.1624	-9.47338	3.07609e-19	2.0296e-17	32.8614
GZMB	-2.08866	0.998726	-9.07131	6.6215e-18	3.44515e-16	29.9305
LINC01929	-2.08835	-1.54748	-5.64077	3.33038e-08	2.6993e-07	8.47638
IGLV1-36	-2.08444	-3.02461	-5.58081	4.58515e-08	3.60946e-07	8.11993
CXCR3	-2.08328	0.949506	-10.9756	1.66978e-24	2.98184e-22	44.6243
CXCL17	-2.08319	4.21106	-6.01501	4.26176e-09	4.27451e-08	10.0692
COLEC11	2.08163	1.3287	8.08521	8.576e-15	2.6584e-13	22.9834
ANKRD33	2.07997	-3.07465	8.41761	8.1327e-16	3.05711e-14	25.0092
HMGA2	2.07933	4.08568	8.64923	1.51844e-16	6.51342e-15	26.7008
OR2I1P	-2.07801	-1.20918	-7.52755	3.85529e-13	8.99695e-12	19.1912
UICLM	2.07712	-2.82329	8.22407	3.23044e-15	1.08091e-13	23.7402
ITK	-2.0738	0.128252	-10.4441	1.35958e-22	1.57299e-20	40.1963
IGDCC3	2.07215	-1.44586	7.66913	1.49357e-13	3.70104e-12	20.2295
C4orf54	2.07158	-0.174379	9.50742	2.36347e-19	1.60452e-17	33.2233
IGLV7-46	-2.06863	-1.12443	-5.89826	8.18354e-09	7.66956e-08	9.80158
CD1E	-2.06666	-1.8256	-7.2714	2.07643e-12	4.17038e-11	17.5336
AMHR2	2.06595	-1.64526	7.20672	3.15563e-12	6.0636e-11	17.2984
MS4A1	-2.06381	-2.41386	-7.2546	2.31549e-12	4.5888e-11	17.3554
IGHV3-73	-2.05742	-1.48136	-4.88196	1.55475e-06	8.46687e-06	4.90123
FOXN4	2.0558	-0.501161	8.26242	2.46196e-15	8.44416e-14	24.2295
DISP3	2.05259	-0.76269	10.4056	1.86147e-22	2.12376e-20	40.0775
IGKV2D-40	-2.04432	-3.41154	-5.13161	4.6117e-07	2.85369e-06	5.98843
FCRL5	-2.03987	-1.50942	-5.95476	5.97526e-09	5.80391e-08	10.0848
PDZK1IP1	-2.03205	5.27264	-8.81329	4.54454e-17	2.1091e-15	27.9177
IL2RB	-2.02946	3.0745	-10.3418	3.12889e-22	3.44997e-20	39.7625
IGKV1D-16	-2.02624	-3.21708	-6.24312	1.15761e-09	1.32718e-08	11.4922
FMO2	-2.01687	0.905856	-6.34308	6.46298e-10	7.918e-09	12.2121
SOX3	2.01479	-2.99219	7.02881	9.83972e-12	1.73452e-10	16.1254
HLA-DQA1	-2.01222	6.12098	-10.9093	2.90808e-24	4.77768e-22	44.2269
ADAMTS19	2.0077	-3.29286	8.05087	1.08993e-14	3.26761e-13	22.5147
UBD	-2.00631	0.485535	-6.86717	2.71568e-11	4.41305e-10	15.2493
IGHV3-66	-2.00352	-2.70394	-5.48964	7.41705e-08	5.52629e-07	7.69568
LRRC15	-1.99929	1.91716	-4.68367	3.941e-06	1.93794e-05	3.81804
IL7R	-1.99572	2.08759	-8.62398	1.826e-16	7.61404e-15	26.7752
SLAMF6	-1.99355	0.397854	-10.565	5.04963e-23	6.53232e-21	41.2184
IGHV1-3	-1.98977	-3.18248	-4.9285	1.24416e-06	6.9454e-06	5.09289
CCL19	-1.98789	-1.47392	-7.25471	2.31383e-12	4.5888e-11	17.4745
TRAC	-1.98614	2.92528	-10.8278	5.73694e-24	8.80862e-22	43.6863
LINC02253	1.98587	-2.92082	6.03623	3.78095e-09	3.85343e-08	10.5237
MROH2A	1.98276	-0.759167	7.56258	3.05251e-13	7.21577e-12	19.5686
GATA4	1.98051	0.180431	5.61772	3.76717e-08	3.02349e-07	8.25422
IGLV3-27	-1.97317	-2.43368	-4.94658	1.14049e-06	6.42596e-06	5.18718
IGKV3D-11	-1.97173	-2.97177	-6.17701	1.69534e-09	1.86806e-08	11.1667
TRIM71	1.9671	-0.262874	7.13316	5.06281e-12	9.41981e-11	16.8604
ADAMDEC1	-1.96341	1.11489	-6.51364	2.35221e-10	3.1624e-09	13.1752
TIGIT	-1.96331	0.147745	-10.2512	6.52145e-22	6.82426e-20	38.7011
TMEM72	1.96218	-2.7075	8.05752	1.04052e-14	3.13663e-13	22.6431
KIF1A	1.95839	5.61541	7.16309	4.17849e-12	7.86352e-11	16.5891
OLR1	-1.95601	2.91303	-10.727	1.32508e-23	1.89303e-21	42.8652
CD48	-1.95594	2.95839	-12.2928	1.96995e-29	1.61822e-26	56.0486
LEFTY2	1.95301	-0.931923	8.6082	2.04853e-16	8.47741e-15	26.6056
GREM1	-1.94821	1.39581	-5.77821	1.58419e-08	1.37926e-07	9.12407
SIGLEC8	-1.94612	-0.399989	-8.45353	6.28129e-16	2.42242e-14	25.4026
POU3F3	1.94339	-3.06678	6.33057	6.95467e-10	8.42612e-09	12.1089
S100A9	-1.94296	4.60886	-7.75383	8.41929e-14	2.14959e-12	20.5835
LCN2	-1.94119	7.30694	-9.15257	3.58432e-18	1.9499e-16	30.3312
LINC02575	1.93854	-2.36279	6.82886	3.44557e-11	5.4852e-10	14.9827
CAMKV	1.93754	-3.2052	8.16822	4.79051e-15	1.54623e-13	23.3058
FAP	-1.93583	2.19201	-6.11998	2.35032e-09	2.51718e-08	10.8878
IL2RG	-1.92325	3.75614	-11.5048	1.87723e-26	6.29409e-24	49.3221
IGKV1-39	-1.92151	-2.78785	-5.40196	1.17096e-07	8.3461e-07	7.27271
TRDC	-1.92136	0.342275	-6.85658	2.90056e-11	4.6949e-10	15.1848
CASC9	1.91794	-0.309057	5.71524	2.23054e-08	1.87158e-07	8.79961
CCR5	-1.9172	1.53545	-11.6232	6.7831e-27	2.53272e-24	50.1189
FGF7	-1.91636	0.728628	-6.93854	1.7383e-11	2.8964e-10	15.6796
IGHV3-20	-1.91559	-2.84098	-4.69998	3.6551e-06	1.81199e-05	4.11641
IGHV4-61	-1.91521	-2.0593	-4.99478	9.03165e-07	5.20635e-06	5.40546
LRRTM4	1.91064	-2.10586	6.6563	9.94476e-11	1.45877e-09	13.988
LRTM2	1.91004	-3.37979	6.94771	1.64104e-11	2.75954e-10	15.6063
CXCR6	-1.90524	0.709133	-10.7286	1.30841e-23	1.8856e-21	42.5991
CST7	-1.89869	2.0626	-10.7311	1.28105e-23	1.86251e-21	42.8455
PAX3	1.89757	-4.50666	7.66705	1.51462e-13	3.74754e-12	19.8322
CXCR2P1	-1.89631	0.298815	-7.04373	8.95162e-12	1.59163e-10	16.3089
ALOX5AP	-1.89599	4.15717	-10.9724	1.71444e-24	3.02866e-22	44.8557
GBP5	-1.89048	3.32877	-9.20214	2.46092e-18	1.35219e-16	30.9476
LINC01257	1.88681	-1.81646	7.68057	1.38263e-13	3.44693e-12	20.2704
SOX11	1.87777	0.835732	5.28032	2.18494e-07	1.46576e-06	6.50156
RBPJL	1.87726	-2.47765	8.27712	2.21805e-15	7.70409e-14	24.1353
IGKV6-21	-1.86654	-3.2733	-5.19634	3.33864e-07	2.13675e-06	6.29227
DSCR8	1.86409	-3.30926	4.6	5.78026e-06	2.73042e-05	3.69053
LRG1	-1.84775	3.53956	-7.58898	2.55872e-13	6.10119e-12	19.6113
S100A8	-1.84645	2.19057	-6.74304	5.85161e-11	8.91801e-10	14.4526
SLAMF7	-1.83724	2.1141	-7.95286	2.15221e-14	6.02364e-13	22.1325
TPSB2	-1.83494	-0.770208	-6.02876	3.94389e-09	3.99315e-08	10.4979
SLC5A12	1.83479	-0.783779	7.09058	6.64524e-12	1.20635e-10	16.6034
TPSAB1	-1.8327	-0.323075	-5.85465	1.04157e-08	9.54905e-08	9.58279
IGLV4-60	-1.83023	-3.11878	-4.90338	1.40352e-06	7.72218e-06	4.98672
SULT1C4	1.83012	1.15356	11.1476	3.92653e-25	8.48569e-23	46.3132
HTR3A	-1.8287	3.42946	-5.03995	7.24641e-07	4.27473e-06	5.20576
GRIK5	1.82865	4.07502	9.46774	3.21335e-19	2.10327e-17	32.7741
IGHV4-28	-1.82847	-2.17621	-5.27068	2.29447e-07	1.53297e-06	6.67181
CLDN6	1.82582	5.03656	5.94513	6.30527e-09	6.07562e-08	9.45022
IGHV3-72	-1.82581	-2.31907	-5.18395	3.55246e-07	2.25341e-06	6.26482
GPR12	-1.82336	-0.546866	-4.23164	2.91743e-05	0.000117476	2.15018
IGHV4-55	-1.82188	-2.81916	-5.36934	1.3857e-07	9.78553e-07	7.11884
CYP24A1	-1.81684	-1.15182	-5.63742	3.39075e-08	2.74146e-07	8.46878
AIM2	-1.81664	-0.340747	-8.84444	3.60825e-17	1.68905e-15	28.15
SALL1	1.81438	0.26045	6.71724	6.85514e-11	1.02946e-09	14.3256
CCR2	-1.81401	-0.193088	-8.39838	9.33601e-16	3.47803e-14	25.0551
GJB2	-1.81233	3.57423	-6.7268	6.46493e-11	9.77114e-10	14.2074
IGHV3-64	-1.81166	-3.26862	-5.37202	1.36672e-07	9.66169e-07	7.11165
PLAAT4	-1.80418	5.81285	-11.2	2.51998e-25	5.73966e-23	46.6552
ANKRD22	-1.80388	0.764214	-10.29	4.76499e-22	5.15026e-20	39.14
IGKV1D-39	-1.80272	-3.1364	-5.37715	1.33104e-07	9.42975e-07	7.14194
CD1C	-1.80085	-1.37946	-7.7224	1.04201e-13	2.62968e-12	20.4266
COL10A1	-1.79851	3.4753	-5.48857	7.45894e-08	5.54995e-07	7.37213
CNTFR	1.79826	1.90335	7.15346	4.44513e-12	8.34617e-11	16.8312
VWA5B1	1.7981	-2.73581	7.45198	6.36322e-13	1.4192e-11	18.733
COL9A3	1.79806	1.66993	8.38795	1.00609e-15	3.70605e-14	25.0569
IRF4	-1.79769	0.0872533	-7.26319	2.18999e-12	4.37174e-11	17.6501
PIGR	-1.78654	1.3577	-4.03738	6.55098e-05	0.000240451	1.23367
IGLV5-37	-1.78581	-4.38694	-5.36585	1.41082e-07	9.92646e-07	7.01608
HLA-DPA1	-1.7858	7.79708	-11.2217	2.09734e-25	5.00152e-23	46.8017
FLRT1	1.77872	-0.93394	10.089	2.40981e-21	2.27533e-19	37.5545
PRSS56	1.77325	-4.46768	7.52009	4.0515e-13	9.41472e-12	18.9164
ASTN1	1.77197	1.54737	7.76137	7.99867e-14	2.04689e-12	20.7904
CTSW	-1.77065	1.73319	-9.39735	5.53e-19	3.42839e-17	32.4156
HLA-DQA2	-1.7682	2.79079	-5.14485	4.31805e-07	2.68513e-06	5.78402
HLA-DRB5	-1.76715	5.72469	-8.01263	1.4223e-14	4.18012e-13	22.216
RHOH	-1.76696	0.401185	-11.2841	1.23531e-25	3.22141e-23	47.0437
GAPT	-1.7651	0.830284	-9.45412	3.56993e-19	2.30907e-17	32.759
TLR7	-1.76277	1.85842	-10.831	5.58578e-24	8.65744e-22	43.6416
FCGR2B	-1.76011	2.9123	-10.77	9.2824e-24	1.38637e-21	43.2165
IBSP	-1.75915	-0.0356826	-6.83115	3.39687e-11	5.42871e-10	15.0275
IGHV3-43	-1.75603	-2.51691	-4.67394	4.1217e-06	2.01834e-05	4.00813
HLA-DRB1	-1.75576	8.11073	-11.9471	4.09321e-28	1.97786e-25	52.986
CD3G	-1.75568	0.433291	-9.60804	1.08115e-19	7.79043e-18	33.8554
FOXL2NB	1.75434	-1.27692	5.75275	1.81985e-08	1.56454e-07	9.04428
IMPG2	1.75111	2.08692	6.14386	2.05044e-09	2.2305e-08	10.8408
PAEP	-1.75036	1.55769	-4.36555	1.64052e-05	6.98967e-05	2.50514
GPR84	-1.74916	0.94957	-10.2577	6.19045e-22	6.54672e-20	38.9299
HLA-DQB2	-1.74578	2.42422	-6.6231	1.21661e-10	1.75793e-09	13.7149
CAPN6	1.74375	1.53101	6.72591	6.50042e-11	9.80674e-10	14.2622
EVI2A	-1.74331	2.34022	-12.7976	2.20225e-31	4.04878e-28	60.3931
LST1	-1.74296	3.02772	-12.5945	1.35464e-30	1.85461e-27	58.6978
ELAVL3	1.74278	-2.56709	7.40489	8.67926e-13	1.88364e-11	18.4526
ATP1A2	1.73981	0.0720296	7.9828	1.74935e-14	5.01572e-13	22.3414
LINC00237	1.73508	-5.2385	6.82142	3.60804e-11	5.71226e-10	14.636
LRP4	1.73486	2.6265	9.63247	8.93441e-20	6.49484e-18	34.1479
INHBA	-1.73379	3.472	-6.14378	2.05143e-09	2.2305e-08	10.8455
OTOG	1.73316	-2.94495	8.0761	9.13997e-15	2.8015e-13	22.7171
CD70	-1.73308	-1.26501	-8.3337	1.48276e-15	5.28423e-14	24.4724
IHH	1.73275	-3.51211	6.07197	3.08872e-09	3.23626e-08	10.685
VNN3	-1.73106	-1.2032	-6.16395	1.82745e-09	2.00422e-08	11.2132
CPA3	-1.73098	-1.80894	-6.21249	1.38195e-09	1.55082e-08	11.4501
PTPRT	1.72937	-0.540449	5.33762	1.63096e-07	1.13346e-06	6.92165
LINC01705	-1.72854	-2.67609	-6.27184	9.79787e-10	1.14474e-08	11.7083
PTPN5	1.72803	-1.7336	7.79179	6.50254e-14	1.68237e-12	20.9944
LINC00645	1.72768	-4.13196	6.82175	3.60065e-11	5.70995e-10	14.7873
CD7	-1.72616	2.15726	-9.65834	7.29937e-20	5.37764e-18	34.4095
PLA2G2D	-1.72342	-0.992926	-5.78592	1.51887e-08	1.33299e-07	9.22496
TFEC	-1.71923	1.9804	-11.3662	6.13956e-26	1.83394e-23	48.064
FYB1	-1.71699	3.56083	-12.0655	1.45301e-28	7.70046e-26	54.1155
TOX3	1.71688	-1.58806	5.26443	2.36833e-07	1.57528e-06	6.62759
NKAIN4	1.71503	0.0540424	6.62536	1.20005e-10	1.74012e-09	13.7979
PCED1B-AS1	-1.71434	1.74333	-12.4097	7.00037e-30	8.21494e-27	56.8863
SIGLEC14	-1.71411	0.886055	-7.26731	2.13223e-12	4.26679e-11	17.6976
LINC01980	1.71369	-1.86408	4.32529	1.95359e-05	8.17094e-05	2.51332
MAPK4	1.71272	-1.07261	8.08057	8.85877e-15	2.72548e-13	22.9554
HLA-DQB1	-1.71181	6.5122	-9.5059	2.39146e-19	1.61684e-17	33.0141
CLEC4E	-1.70665	0.416667	-8.58921	2.35233e-16	9.68584e-15	26.4486
GPR183	-1.70665	2.75123	-10.7025	1.6242e-23	2.2453e-21	42.6648
MAGEA4	1.70203	-1.13027	3.65813	0.000290264	0.000904713	-0.0348322
PTPRC	-1.70176	3.87307	-11.414	4.08347e-26	1.29014e-23	48.5502
IGKV5-2	-1.70057	-3.5639	-4.63801	4.86053e-06	2.33695e-05	3.84909
IGKV1-33	-1.6961	-3.56781	-5.33199	1.67864e-07	1.16463e-06	6.91149
PHF21B	1.69339	-2.4726	7.08664	6.81456e-12	1.23572e-10	16.5065
LY86	-1.69309	2.48725	-13.2931	2.50225e-33	1.02774e-29	64.8148
MT1M	-1.69291	0.901566	-6.4246	3.99695e-10	5.10224e-09	12.6687
ZBP1	-1.69263	1.52741	-7.50835	4.38024e-13	1.01085e-11	19.2217
FDCSP	-1.6916	-3.73449	-5.45396	8.93813e-08	6.51484e-07	7.47743
SNX20	-1.69148	1.62173	-10.5916	4.05603e-23	5.33092e-21	41.6821
LINC02257	-1.68965	-1.42952	-4.57096	6.59369e-06	3.07749e-05	3.5606
TREM2	-1.68694	3.47154	-11.2038	2.44061e-25	5.653e-23	46.7962
ECEL1	1.68662	1.71139	8.0862	8.51688e-15	2.64506e-13	22.9672
PCP4	1.6865	1.89002	5.26857	2.31914e-07	1.54694e-06	6.30459
C3orf80	-1.6865	0.481414	-7.84001	4.67773e-14	1.24354e-12	21.361
PRF1	-1.68593	1.38557	-9.60205	1.13282e-19	8.1271e-18	33.934
SDK2	1.6849	2.99063	9.29522	1.21053e-18	6.97817e-17	31.5522
SLAMF8	-1.68409	2.99537	-9.96359	6.56139e-21	5.70355e-19	36.7735
DNAI2	1.68178	-3.38192	5.85358	1.04773e-08	9.59771e-08	9.54916
PADI3	1.68068	-2.07227	5.1947	3.36609e-07	2.15265e-06	6.3121
GDF10	1.68045	-1.9013	6.16328	1.83444e-09	2.01054e-08	11.2266
GABRG2	1.68	-4.56437	5.5339	5.87743e-08	4.50374e-07	7.89616
FCER1A	-1.67773	-1.31447	-6.82984	3.42464e-11	5.46101e-10	14.9601
PDCD1LG2	-1.67691	0.826	-10.0246	4.03348e-21	3.58195e-19	37.0991
KRT6A	-1.67596	2.97897	-5.07267	6.17135e-07	3.70128e-06	5.41863
CHRNA4	1.67534	-2.99825	5.9024	7.99767e-09	7.52207e-08	9.81628
GPR82	-1.6748	-0.0417782	-9.21025	2.3137e-18	1.27556e-16	30.8365
TLR8	-1.6747	0.388008	-8.75103	7.19541e-17	3.23872e-15	27.5882
PTPN22	-1.67179	1.28373	-11.7467	2.33488e-27	9.35603e-25	51.1265
MZB1	-1.67105	1.27628	-5.72161	2.1549e-08	1.82114e-07	8.82873
RGS1	-1.67003	5.15883	-10.322	3.67453e-22	3.99794e-20	39.4819
TNFSF13B	-1.66926	3.341	-12.3459	1.23145e-29	1.26447e-26	56.5441
CYP2W1	1.66894	-0.761402	6.76618	5.07559e-11	7.83164e-10	14.6513
HLA-DPB1	-1.66715	7.30765	-12.3885	8.44799e-30	9.2528e-27	56.8306
IGFL1	-1.66697	-2.07896	-5.04823	6.95846e-07	4.12263e-06	5.64695
FCGR1A	-1.66638	2.20335	-11.8636	8.46642e-28	3.86374e-25	52.2904
APOL3	-1.66472	3.78685	-11.0828	6.78109e-25	1.34225e-22	45.781
IGFN1	1.66356	-2.57175	6.55382	1.84835e-10	2.55826e-09	13.3766
SERPINA1	-1.66332	5.9226	-10.2328	7.573e-22	7.82495e-20	38.7234
CLEC7A	-1.66241	2.61577	-10.8629	4.28365e-24	6.83262e-22	43.9681
LAMA1	1.66148	2.80307	9.70288	5.1498e-20	3.91695e-18	34.6777
PTGFR	-1.6613	-2.27724	-6.20106	1.4762e-09	1.64647e-08	11.3609
VWA3A	1.66079	0.90711	7.23081	2.70096e-12	5.25137e-11	17.4169
NTN3	1.66061	-1.06124	9.22416	2.08144e-18	1.1671e-16	31.0029
KRT16	-1.66036	1.3355	-5.13696	4.49074e-07	2.78304e-06	5.92993
SIX3-AS1	1.65916	-4.05896	5.46304	8.52449e-08	6.2466e-07	7.57635
CD53	-1.65873	4.40879	-12.3189	1.56374e-29	1.43674e-26	56.304
POU6F2	1.65797	-0.959368	5.11044	5.12197e-07	3.1317e-06	5.86912
SIT1	-1.6565	0.425019	-9.51389	2.24802e-19	1.53248e-17	33.151
ITGB2-AS1	-1.65594	0.429344	-8.75801	6.83482e-17	3.08487e-15	27.6432
IGF2BP1	1.65518	-0.410668	6.58335	1.54716e-10	2.18935e-09	13.5741
EOMES	-1.6539	-0.514969	-8.67054	1.29927e-16	5.67706e-15	26.9093
TSPEAR-AS1	1.65368	-1.60858	6.07314	3.06825e-09	3.21827e-08	10.7402
SECTM1	-1.65229	4.78708	-9.48118	2.89595e-19	1.93405e-17	32.9269
ZBBX	1.65196	-0.596543	6.81479	3.75924e-11	5.93852e-10	14.9382
CCL20	-1.6513	1.73207	-5.75497	1.79805e-08	1.54742e-07	8.96229
CELF3	1.64959	-3.60552	7.48648	5.0643e-13	1.15558e-11	18.8371
RNASE2	-1.64724	0.00490659	-10.7023	1.62634e-23	2.2453e-21	42.2527
HLA-DRA	-1.64705	9.18404	-11.277	1.31173e-25	3.31546e-23	47.2831
GLI1	1.64618	-0.516435	10.0274	3.94542e-21	3.52279e-19	37.1381
EVI2B	-1.64598	3.34291	-11.3939	4.84909e-26	1.4886e-23	48.3888
MNDA	-1.64591	2.41895	-11.549	1.28493e-26	4.4915e-24	49.6528
CD86	-1.64356	3.0435	-12.304	1.78332e-29	1.54201e-26	56.1657
MYOD1	1.64252	-2.59076	5.19086	3.43157e-07	2.18686e-06	6.30245
MAB21L2	-1.64027	-2.63514	-5.50349	6.89745e-08	5.18619e-07	7.77309
CCL4	-1.63988	2.87533	-10.4656	1.14079e-22	1.33872e-20	40.7531
C1QB	-1.63935	7.18703	-11.8495	9.57349e-28	4.25089e-25	52.1411
CYSLTR1	-1.63737	0.413769	-9.42782	4.37314e-19	2.78263e-17	32.5109
FREM2	1.63462	-0.692434	5.96634	5.60057e-09	5.46064e-08	10.148
RNASE6	-1.63427	3.29062	-12.1671	5.95878e-29	3.91587e-26	54.9897
P2RY13	-1.63382	1.00718	-8.65997	1.40384e-16	6.08541e-15	26.9998
S100A7A	-1.63336	-4.04643	-4.43658	1.20166e-05	5.25474e-05	3.02516
FCER1G	-1.63259	5.82367	-14.2616	3.36294e-37	2.6623e-33	73.7537
HAVCR2	-1.63231	3.49614	-12.7968	2.21797e-31	4.04878e-28	60.5103
SSTR3	1.63214	-1.4652	8.8999	2.38982e-17	1.14802e-15	28.5987
SAMSN1	-1.63197	2.26771	-12.2693	2.42248e-29	1.89519e-26	55.7821
TMEM132B	1.63149	1.37643	7.76528	7.78911e-14	2.00262e-12	20.8364
SCGB2A2	-1.63013	-3.20557	-4.64246	4.7627e-06	2.29461e-05	3.87308
VNN1	-1.62956	1.0341	-7.28527	1.89744e-12	3.83905e-11	17.8105
RARRES1	-1.62867	4.77354	-7.03919	9.21344e-12	1.63288e-10	15.9422
SERPINB7	-1.62647	-2.26685	-4.5046	8.8845e-06	4.01439e-05	3.30248
CYBB	-1.62481	5.1304	-10.546	5.89935e-23	7.45541e-21	41.2902
CRISP3	-1.62251	-0.620077	-3.72291	0.000227028	0.000725226	0.262447
ARHGAP15	-1.62238	1.2503	-13.0184	3.0183e-32	9.91754e-29	62.0675
BEX1	1.6192	0.774134	5.49363	7.26354e-08	5.43162e-07	7.57175
FGF3	1.61841	-3.78171	4.70819	3.51877e-06	1.75181e-05	4.15283
CROCC2	1.61823	-1.51957	6.4421	3.60311e-10	4.64278e-09	12.7761
EPHA7	1.61635	-0.69874	6.66629	9.35765e-11	1.37757e-09	14.0646
DCAF12L1	1.61471	-0.171733	4.97895	9.75292e-07	5.57906e-06	5.19741
RCOR2	1.61159	3.69505	11.2574	1.54955e-25	3.8572e-23	47.1724
EBI3	-1.61084	0.99264	-9.87671	1.30826e-20	1.09661e-18	35.9895
MILR1	-1.61037	1.81987	-11.1327	4.45114e-25	9.37536e-23	46.1159
PTGER3	-1.61009	1.76203	-6.32261	7.28648e-10	8.77991e-09	12.0426
CRYGB	1.60965	-3.86064	5.89292	8.42953e-09	7.87763e-08	9.7295
MS4A6A	-1.6093	4.39059	-11.1986	2.55034e-25	5.73966e-23	46.716
VTCN1	-1.60904	6.0494	-6.62177	1.22639e-10	1.77051e-09	13.3016
C10orf82	1.6088	-0.376782	8.19833	3.87451e-15	1.26802e-13	23.7913
TSPEAR	1.60847	-1.57491	6.7548	5.44373e-11	8.35061e-10	14.5748
SERPINI2	1.6072	-0.884757	5.84812	1.07973e-08	9.86042e-08	9.52964
ITGB6	-1.60697	3.74461	-7.97348	1.86606e-14	5.27666e-13	22.1347
C3AR1	-1.60543	3.46835	-10.96	1.90267e-24	3.29042e-22	44.7726
FSTL4	1.60538	0.514495	7.55168	3.28294e-13	7.71609e-12	19.4887
RPRM	1.60502	0.233544	7.84868	4.4081e-14	1.18141e-12	21.4445
DDX25	1.60499	0.0229375	8.11927	6.75633e-15	2.11832e-13	23.2634
CRTAM	-1.60244	-0.959538	-9.39947	5.44074e-19	3.38583e-17	32.0617
CCNYL2	1.60217	-1.12345	6.17818	1.68403e-09	1.85685e-08	11.3066
FXYD7	1.60142	0.721841	7.01754	1.05673e-11	1.84691e-10	16.1081
LINC01249	1.60012	-4.61546	5.90238	7.99869e-09	7.52207e-08	9.72675
TNFSF14	-1.59881	1.38524	-7.15087	4.51946e-12	8.47605e-11	16.9662
SPSB4	1.59794	-0.506003	6.8442	3.13256e-11	5.05053e-10	15.1125
SASH3	-1.59785	3.06402	-11.2918	1.1564e-25	3.18382e-23	47.5312
TSPEAR-AS2	1.59682	-0.916156	5.77904	1.57696e-08	1.37369e-07	9.17073
TYROBP	-1.59507	6.22457	-14.2219	4.86147e-37	2.6623e-33	73.3802
CTXND1	1.59244	-1.47254	6.23042	1.2459e-09	1.41262e-08	11.5962
TNFAIP8L2	-1.59199	1.54136	-12.3181	1.57412e-29	1.43674e-26	56.0646
APBB1IP	-1.59114	3.21138	-11.2215	2.10059e-25	5.00152e-23	46.9453
IL15	-1.59085	2.45109	-9.47253	3.09645e-19	2.03486e-17	33.0027
COL9A1	1.59082	1.36466	5.34745	1.55076e-07	1.08093e-06	6.77166
ITGBL1	-1.59038	-0.171925	-5.21036	3.11165e-07	2.01265e-06	6.36888
STUM	1.59038	0.608126	9.76568	3.14399e-20	2.45965e-18	35.2288
DPYD	-1.59007	3.20405	-11.1481	3.90953e-25	8.48569e-23	46.3338
FPR1	-1.58936	2.07768	-8.58765	2.37928e-16	9.74793e-15	26.5163
GPR65	-1.58935	1.57165	-11.2037	2.44301e-25	5.653e-23	46.6644
SLIT1	1.58864	-0.51286	8.80786	4.73073e-17	2.18318e-15	28.0417
SLC39A5	1.58458	-1.72537	10.1421	1.57321e-21	1.52936e-19	37.7843
CD300LF	-1.5834	0.306657	-10.1702	1.25395e-21	1.24856e-19	38.1422
CD8A	-1.58129	2.14357	-8.45696	6.12831e-16	2.37458e-14	25.5926
LGR5	1.58097	3.94571	5.94959	6.15044e-09	5.93339e-08	9.54636
IL12RB1	-1.58055	1.03781	-10.7172	1.43755e-23	2.036e-21	42.6075
GBP2	-1.58044	5.2757	-12.4219	6.28458e-30	7.94226e-27	57.1687
GPR141	-1.57875	-0.198714	-7.53921	3.56743e-13	8.33703e-12	19.3751
FOXL2	1.57841	0.201276	5.56195	5.06755e-08	3.9364e-07	7.98034
STEAP4	-1.57791	2.17866	-7.02351	1.01754e-11	1.78412e-10	16.1387
EMILIN3	1.57752	-0.420025	8.61786	1.90927e-16	7.94111e-15	26.701
PLPPR1	1.57693	-3.52241	5.55897	5.14811e-08	3.99519e-07	8.06053
AIF1	-1.57512	3.91254	-12.6204	1.07507e-30	1.76623e-27	58.9588
LILRB4	-1.57464	3.68991	-10.0725	2.74955e-21	2.56661e-19	37.5961
VAV3	-1.57379	4.00355	-6.02319	4.0696e-09	4.0993e-08	10.1019
C6orf118	1.57299	-0.956398	6.55447	1.84114e-10	2.55042e-09	13.4187
NELL1	1.57286	-2.37452	5.1202	4.88031e-07	3.00182e-06	5.97019
TCERG1L	1.56949	-2.8018	6.03631	3.7794e-09	3.85343e-08	10.5242
CD180	-1.56931	2.01004	-11.2774	1.30738e-25	3.31546e-23	47.3407
ITGAL	-1.56712	3.00818	-9.93525	8.22111e-21	7.07145e-19	36.55
FGL2	-1.56711	3.86233	-10.6126	3.41247e-23	4.59536e-21	41.9105
CLEC5A	-1.5666	2.36543	-9.23406	1.93027e-18	1.08977e-16	31.2129
PSMB9	-1.56632	5.48431	-10.9895	1.48592e-24	2.71247e-22	44.9075
CCKBR	1.56496	-0.677137	6.48705	2.75735e-10	3.66212e-09	13.0283
BATF	-1.56407	0.645939	-9.29231	1.23773e-18	7.08528e-17	31.542
LINC00668	1.56393	-2.25876	4.10648	4.93053e-05	0.000186644	1.68156
DEFB1	-1.56374	3.8305	-4.71875	3.35068e-06	1.67473e-05	3.65213
C1QA	-1.56312	6.46835	-12.1191	9.08159e-29	5.32862e-26	54.483
ARHGAP26-AS1	-1.56304	-2.49521	-5.78502	1.52631e-08	1.33808e-07	9.17638
MATK	-1.56299	1.06493	-9.24072	1.83487e-18	1.03948e-16	31.2068
CCL22	-1.56214	-0.628083	-8.49184	4.765e-16	1.87732e-14	25.6584
FABP4	-1.56171	-1.35895	-3.74591	0.000207879	0.000670181	0.386773
C1QC	-1.56011	7.1996	-11.7226	2.87608e-27	1.12503e-24	51.0504
SELL	-1.56011	2.26511	-9.5343	1.91871e-19	1.32448e-17	33.4705
CSF2RA	-1.55904	2.17635	-10.8038	7.0082e-24	1.06609e-21	43.4624
CLEC12A	-1.55702	-0.246658	-8.26576	2.40431e-15	8.26368e-14	24.1564
TDO2	-1.55685	2.07759	-6.62414	1.20891e-10	1.74989e-09	13.7477
SIRPB2	-1.55529	0.761191	-9.10971	4.95663e-18	2.63536e-16	30.2167
TSPAN8	1.55344	0.5829	5.7807	1.56278e-08	1.36206e-07	9.0726
MAGEA9	1.55326	-5.02	5.06045	6.55339e-07	3.89952e-06	5.66548
MAGEA9B	1.55326	-5.02	5.06045	6.55339e-07	3.89952e-06	5.66548
CFAP65	1.55011	-0.481828	6.26748	1.00499e-09	1.17099e-08	11.7838
IGKV1D-8	-1.54889	-3.41641	-5.20162	3.2513e-07	2.09063e-06	6.31729
LAPTM5	-1.54808	7.2301	-12.0867	1.20672e-28	6.60838e-26	54.1935
ATP4B	1.5461	-3.81198	8.21639	3.41062e-15	1.13412e-13	23.4838
ECRG4	1.54435	2.2253	7.7626	7.93218e-14	2.03622e-12	20.7369
IL15RA	-1.54422	3.42934	-10.7033	1.61263e-23	2.2453e-21	42.6683
LAIR1	-1.54339	4.19726	-11.585	9.42707e-27	3.3669e-24	49.9818
DIO2	-1.54116	0.35919	-4.78898	2.41417e-06	1.2496e-05	4.41013
LINC01886	1.5406	-3.89269	5.3296	1.69931e-07	1.17648e-06	6.9426
GCK	1.53887	0.339943	7.07939	7.13649e-12	1.28841e-10	16.5132
CNMD	1.53816	-4.44918	6.52258	2.22952e-10	3.02217e-09	13.0474
IGSF21	-1.53803	1.00014	-8.62612	1.7976e-16	7.53287e-15	26.7632
LUM	-1.53527	6.66282	-6.41041	4.3471e-10	5.51921e-09	12.0394
CD247	-1.53513	0.653895	-10.0521	3.23821e-21	2.97234e-19	37.2948
SPRR2F	1.53342	-2.75906	4.84441	1.85862e-06	9.90762e-06	4.73152
TIMD4	-1.53309	-1.55354	-6.57875	1.59074e-10	2.24521e-09	13.5003
FPR3	-1.53061	3.73967	-9.30731	1.10357e-18	6.45216e-17	31.6913
ZCCHC12	1.53045	-0.571844	7.43759	6.99714e-13	1.54927e-11	18.7697
CD69	-1.52944	1.58003	-9.04941	7.80802e-18	4.02125e-16	29.837
TMEM151B	1.52855	-2.41916	8.64929	1.51783e-16	6.51342e-15	26.6788
ALPK2	-1.52842	-0.238994	-5.35261	1.51022e-07	1.0558e-06	7.05209
JPH4	1.52452	0.695313	8.63146	1.7289e-16	7.30184e-15	26.8275
LINC00702	-1.51912	-1.23672	-7.02765	9.91258e-12	1.74362e-10	16.1427
MSI1	1.51904	4.30261	9.10063	5.30814e-18	2.80409e-16	29.9939
FFAR4	-1.51904	-0.379598	-8.10929	7.24603e-15	2.25464e-13	23.0878
ITGB2	-1.51843	5.78254	-10.9167	2.73352e-24	4.53627e-22	44.2887
APOL1	-1.51835	6.46853	-10.3437	3.08263e-22	3.42193e-20	39.5892
IGKV6D-21	-1.51787	-4.41689	-4.84192	1.8807e-06	1.00091e-05	4.68405
FCGR3A	-1.51706	5.09198	-10.2159	8.67799e-22	8.80066e-20	38.6315
SULF1	-1.51659	6.27883	-7.02129	1.03195e-11	1.80745e-10	15.7096
USH1C	1.51387	-1.48908	6.51826	2.28805e-10	3.09131e-09	13.2084
TYMP	-1.51339	5.77437	-11.993	2.74073e-28	1.36447e-25	53.4069
SLC28A3	-1.51235	2.90182	-7.6344	1.88687e-13	4.59932e-12	19.9527
SV2C	1.51221	0.456352	6.3771	5.29143e-10	6.59582e-09	12.346
ESPNP	1.512	-1.37636	7.97697	1.82146e-14	5.16835e-13	22.2345
GBP4	-1.51071	5.09127	-9.07121	6.6265e-18	3.44515e-16	29.8078
BIN2	-1.50918	2.28029	-11.5009	1.94028e-26	6.37537e-24	49.243
GPR34	-1.50882	2.40107	-10.1189	1.89502e-21	1.81007e-19	37.9918
ST8SIA3	1.50554	-4.62392	5.14689	4.27443e-07	2.66204e-06	6.07137
OMD	-1.50374	-0.24357	-4.64363	4.73726e-06	2.28375e-05	3.81519
BBOX1	-1.50162	3.11342	-6.40706	4.43418e-10	5.62108e-09	12.3707
RTL9	1.50155	-2.75162	7.44395	6.70955e-13	1.48961e-11	18.6689
ADGRF4	-1.50123	-1.61026	-6.06193	3.26959e-09	3.39331e-08	10.6554
GALNT13	1.50096	0.339465	6.81101	3.84846e-11	6.06198e-10	14.8861

## Sheet: C2 subtype
Table S1. The differentially expressed genes of C2 subtype.
Gene Symbol	logFC	AveExpr	t	P.Value	adj.P.Val	B
SFRP2	3.24271	3.88548	10.4121	1.76586e-22	1.50828e-20	40.2536
LRRC15	3.23028	1.91716	11.2885	1.19043e-25	2.27414e-23	47.4979
LINC01614	3.08803	-0.967016	11.6002	8.2704e-27	1.91372e-24	49.622
EPYC	2.99796	0.66679	8.77561	6.00337e-17	2.28839e-15	27.8567
MMP13	2.7595	-1.31423	7.46627	5.78962e-13	1.28711e-11	18.9057
POSTN	2.7424	4.49335	10.0922	2.34738e-21	1.70642e-19	37.6676
COL11A1	2.66154	3.89094	9.90935	1.01001e-20	6.5847e-19	36.2553
NTM	2.64211	1.08726	10.4583	1.2111e-22	1.06974e-20	40.6674
FAP	2.6416	2.19201	12.9753	4.45354e-32	4.57295e-29	62.072
COL10A1	2.54721	3.4753	11.0444	9.37241e-25	1.45264e-22	45.4398
IGHV2-70	2.47212	-1.92003	7.43821	6.96915e-13	1.52662e-11	18.6672
IGFL2	2.458	-0.236746	10.59	4.11079e-23	4.06845e-21	41.5374
ITGBL1	2.43462	-0.171925	10.7598	1.00976e-23	1.16826e-21	42.9133
IGHV4-31	2.43232	-0.725551	7.47036	5.63526e-13	1.25449e-11	18.9606
OMD	2.40948	-0.24357	9.91154	9.92588e-21	6.49691e-19	36.2258
ADH1B	2.39517	-0.205054	7.21229	3.04425e-12	6.09184e-11	17.3547
IGHV3-49	2.36076	-0.836341	6.85589	2.91309e-11	4.80032e-10	15.1789
IGLV3-21	2.35508	1.78202	6.3158	7.58289e-10	9.20083e-09	11.9049
THBS2	2.34791	5.80293	12.9005	8.73506e-32	8.44166e-29	61.4021
PAX2	-2.32462	0.618083	-4.29866	2.1912e-05	9.29491e-05	2.38079
IGHV4-59	2.31767	0.921241	6.62551	1.19896e-10	1.71583e-09	13.7735
SFRP4	2.31604	4.69312	11.8593	8.79378e-28	2.57987e-25	52.2878
IGHV3-30	2.31511	1.38633	6.50141	2.5308e-10	3.36668e-09	13.0107
FABP4	2.31478	-1.35895	6.82036	3.63211e-11	5.85593e-10	14.9499
IGHV5-51	2.30754	1.02764	7.01661	1.063e-11	1.92562e-10	16.1105
IGHV3-11	2.30453	-0.456728	6.956	1.55789e-11	2.72434e-10	15.784
LINC01929	2.30065	-1.54748	7.95008	2.19413e-14	5.98792e-13	21.9956
IGLV2-23	2.29987	1.40941	6.69414	7.89579e-11	1.18574e-09	14.1374
COMP	2.27191	3.73736	9.13909	3.96985e-18	1.79671e-16	30.3736
IGHV3-33	2.27065	0.466909	6.67392	8.93309e-11	1.31861e-09	14.0863
IGLV2-11	2.26709	0.691428	6.86457	2.76008e-11	4.58034e-10	15.2082
FMO2	2.26524	0.905856	10.2399	7.151e-22	5.59447e-20	38.9152
IGHV3-15	2.26312	0.513602	6.66804	9.25908e-11	1.35784e-09	14.0498
COL8A1	2.2447	4.90926	13.3595	1.36754e-33	2.49637e-30	65.5294
IGLV1-40	2.23591	2.0133	6.47966	2.88158e-10	3.79035e-09	12.8188
NKX3-2	2.23094	-0.753528	10.1686	1.27057e-21	9.66122e-20	38.1037
INHBA	2.22812	3.472	11.1206	4.93388e-25	8.10588e-23	46.073
IGHV1-58	2.22427	-2.99167	6.21188	1.38688e-09	1.59559e-08	11.4181
ITGA11	2.21507	4.22169	13.9001	9.59065e-36	3.93912e-32	70.4527
IGHV1-24	2.19318	-0.938932	6.35376	6.07018e-10	7.50956e-09	12.2804
IGHV1-18	2.18936	1.25717	6.43067	3.85585e-10	4.94905e-09	12.6179
IGHV4-34	2.18887	-0.146486	7.58664	2.59925e-13	6.01452e-12	19.7234
IGLV1-44	2.18623	1.14658	6.6914	8.02943e-11	1.20471e-09	14.1457
IGKV3-20	2.18588	3.40125	6.28839	8.89862e-10	1.06834e-08	11.5556
LUM	2.18305	6.66282	10.0676	2.86088e-21	2.04354e-19	37.4353
HMGCS2	-2.17837	-1.50586	-5.78456	1.53017e-08	1.39973e-07	9.18098
COL5A1	2.17712	7.40282	12.1275	8.44321e-29	3.15258e-26	54.5957
SERPINI2	-2.15144	-0.884757	-6.82351	3.5619e-11	5.77105e-10	14.897
CCL11	2.14716	0.161501	7.99738	1.58125e-14	4.39567e-13	22.4344
MEGF10	2.13611	-0.618906	8.88016	2.76807e-17	1.12288e-15	28.5012
FN1	2.12897	9.56149	12.6149	1.12952e-30	7.42279e-28	58.8866
SST	-2.12692	4.00067	-4.99587	8.98443e-07	5.47294e-06	4.97159
IGHV3-74	2.12445	0.0944352	6.95378	1.57974e-11	2.74932e-10	15.7688
IGLV2-8	2.12206	-0.48846	6.46979	3.05627e-10	4.0041e-09	12.9343
IGKV1-5	2.12011	2.88847	5.99851	4.67617e-09	4.78957e-08	10.0055
IGHV3-53	2.11873	-1.44784	6.89877	2.22992e-11	3.80034e-10	15.4059
LINC01833	-2.11864	0.0331485	-4.73947	3.04304e-06	1.60753e-05	4.2517
FGF7	2.11774	0.728628	10.5861	4.24474e-23	4.17586e-21	41.6502
GREM1	2.11446	1.39581	8.75935	6.76815e-17	2.54448e-15	27.7382
IGHG2	2.11381	3.43726	7.18327	3.67029e-12	7.22147e-11	16.9096
SVEP1	2.10991	2.32743	12.0666	1.43941e-28	5.25513e-26	54.1186
IGKV3-15	2.10718	1.47017	6.51169	2.37987e-10	3.19175e-09	13.066
ALPK2	2.10671	-0.238994	9.60752	1.08565e-19	6.12927e-18	33.899
SIX3	-2.0998	-1.4502	-4.8311	1.97959e-06	1.10621e-05	4.68153
IGLV2-14	2.09636	2.35222	6.36884	5.55524e-10	6.91417e-09	12.1423
IGHV1-46	2.09131	0.0480739	6.26608	1.01319e-09	1.20621e-08	11.773
IGHV3-23	2.08143	2.27673	6.1106	2.47954e-09	2.70314e-08	10.7014
IGKV3-11	2.07874	3.01545	6.14297	2.06101e-09	2.28169e-08	10.7853
VCAN	2.07853	5.77979	12.2126	3.99527e-29	1.60094e-26	55.331
IGHV3-48	2.07617	-0.656914	6.13075	2.21017e-09	2.42944e-08	11.0487
IGHV4-39	2.07485	1.70368	5.95576	5.94218e-09	5.9346e-08	9.92836
SERPINB7	2.06303	-2.26685	7.12477	5.34208e-12	1.0229e-10	16.6944
PSLNR	-2.06165	-2.29917	-5.19655	3.33506e-07	2.23275e-06	6.30205
IGHV1-2	2.06084	-0.782802	6.13329	2.17833e-09	2.40026e-08	11.064
GJB2	2.058	3.57423	10.6376	2.77678e-23	2.86916e-21	42.089
ADAM12	2.05303	3.77136	11.9854	2.93107e-28	1.00322e-25	53.4025
IGLL5	2.0517	2.00028	6.07524	3.03185e-09	3.25345e-08	10.5429
NR5A1	-2.04882	0.244512	-4.86014	1.72494e-06	9.78894e-06	4.76819
IGLV3-1	2.04626	0.500899	5.53091	5.97071e-08	4.76179e-07	7.84235
COL5A2	2.04425	6.08425	12.5054	2.99383e-30	1.63952e-27	57.8971
IGHV2-26	2.04319	-2.33747	5.96687	5.5842e-09	5.61805e-08	10.1495
TRARG1	2.02768	-4.07531	6.81138	3.83969e-11	6.1364e-10	14.6245
PTGFR	2.0271	-2.27724	9.5115	2.29014e-19	1.21763e-17	32.7379
SOX3	-2.02173	-2.99219	-6.23568	1.20857e-09	1.41321e-08	11.4073
PRRX1	2.0211	3.67476	10.8424	5.08353e-24	6.2795e-22	43.7603
IGLV3-10	2.006	-0.450751	5.57505	4.72754e-08	3.85262e-07	8.13031
ADIPOQ	2.00428	-3.72418	5.81977	1.26193e-08	1.17264e-07	9.31391
IGHV3-7	2.00257	-1.96945	6.43477	3.76325e-10	4.83775e-09	12.701
IGKV3D-20	1.9953	-1.72454	6.36917	5.54458e-10	6.91137e-09	12.3462
LGSN	-1.99506	-1.50965	-5.15574	4.09012e-07	2.69325e-06	6.1368
IGLV4-69	1.99359	-0.36459	5.87023	9.55762e-09	9.08693e-08	9.64717
C4orf54	-1.98959	-0.174379	-7.17569	3.85378e-12	7.53735e-11	17.0638
IGLV3-19	1.98876	1.22346	5.59419	4.27051e-08	3.52918e-07	8.08886
CADM3	1.98457	2.03828	7.08829	6.7432e-12	1.269e-10	16.4674
IGLV8-61	1.98257	-1.26761	6.17834	1.68252e-09	1.90504e-08	11.3085
CXCL14	1.97938	3.32915	8.38809	1.00515e-15	3.30273e-14	24.9621
LINC00702	1.97777	-1.23672	11.7868	1.65023e-27	4.51861e-25	50.9481
MEOX2	1.96456	-2.20008	7.34955	1.24778e-12	2.63492e-11	18.0705
MMP11	1.96319	5.97199	8.59467	2.26086e-16	7.91974e-15	26.3034
NNMT	1.96228	5.44506	9.42095	4.61133e-19	2.3455e-17	32.4172
IGHV3-21	1.95469	0.933022	5.48086	7.76623e-08	6.03554e-07	7.5482
IGHG4	1.94627	1.99583	6.50259	2.51297e-10	3.34839e-09	12.9567
MYH6	-1.94605	-2.49382	-5.79733	1.42704e-08	1.31124e-07	9.18975
IGHV4-4	1.94589	-2.41034	5.87067	9.53417e-09	9.06988e-08	9.64498
C1orf194	-1.94382	0.833812	-6.78039	4.65002e-11	7.28267e-10	14.7346
IGLV3-25	1.94365	1.19259	5.55144	5.35743e-08	4.30823e-07	7.87602
TENM3	1.93568	1.9626	7.70343	1.18481e-13	2.90094e-12	20.4155
IGHA1	1.93345	5.32586	6.25369	1.08881e-09	1.28784e-08	11.2201
ASPN	1.93121	1.30695	8.85029	3.45532e-17	1.3812e-15	28.3966
COL3A1	1.92855	9.61261	11.0336	1.02594e-24	1.57525e-22	45.3117
PTGIS	1.92572	4.54535	12.334	1.3686e-29	6.42421e-27	56.411
DLK1	-1.925	-0.694352	-3.52161	0.000481565	0.00143457	-0.37324
C5orf46	1.92308	-1.69213	7.66396	1.54663e-13	3.71486e-12	20.1051
IGKV4-1	1.92297	3.17795	5.05751	6.64873e-07	4.18674e-06	5.18163
DPT	1.9207	-0.329112	8.66481	1.35503e-16	4.88197e-15	26.9974
DIO2	1.91975	0.35919	7.78471	6.82454e-14	1.73053e-12	21.0222
RXRG	-1.91701	-0.24811	-5.38182	1.29937e-07	9.60724e-07	7.20794
IGHA2	1.91642	2.00208	7.18952	3.52573e-12	6.97882e-11	17.1059
IGKV1-6	1.91531	-0.829886	6.34132	6.53022e-10	8.01232e-09	12.211
FNDC1	1.9048	4.44261	11.6227	6.81313e-27	1.59904e-24	50.2671
TIMP3	1.90176	2.9945	12.2454	2.99262e-29	1.26066e-26	55.6746
IGHV1-69D	1.89819	-0.106663	5.47055	8.19688e-08	6.34621e-07	7.58964
COL6A6	1.89123	-0.0253597	8.45946	6.01929e-16	2.02231e-14	25.5825
IGHV3-73	1.89009	-1.48136	5.49895	7.06384e-08	5.53418e-07	7.77969
IGHV3-72	1.88592	-2.31907	6.60248	1.37834e-10	1.9371e-09	13.6229
IGHV4-28	1.88478	-2.17621	6.62569	1.19769e-10	1.7155e-09	13.764
SERPINE1	1.87746	5.07523	11.0152	1.19746e-24	1.74097e-22	45.1343
IGFL2-AS1	1.87366	-1.51232	6.94866	1.63142e-11	2.82729e-10	15.6964
KCNA1	1.87339	-3.47021	8.26644	2.39301e-15	7.56052e-14	23.7242
LINC01297	-1.86506	-3.28537	-5.8257	1.22147e-08	1.13761e-07	9.26452
CPA3	1.85111	-1.80894	8.08455	8.61616e-15	2.48873e-13	22.8286
GALNT5	1.85103	0.916865	12.9769	4.38782e-32	4.57295e-29	61.8711
IGLV3-9	1.8434	-1.73572	5.33502	1.65282e-07	1.19097e-06	6.98438
IGLV10-54	1.84038	-3.04703	5.99051	4.89115e-09	4.97564e-08	10.2342
AEBP1	1.84011	7.73914	11.8849	7.03501e-28	2.18072e-25	52.4976
VGLL3	1.83782	1.91469	11.6547	5.17142e-27	1.23132e-24	50.5756
CSAG1	-1.83594	-2.83583	-5.57768	4.66213e-08	3.80876e-07	8.08113
IGLV1-47	1.83107	1.05522	5.46902	8.26235e-08	6.38786e-07	7.47871
IL7R	1.82941	2.08759	10.8234	5.95484e-24	7.24682e-22	43.6542
SULF1	1.82736	6.27883	9.2424	1.81162e-18	8.52813e-17	31.0602
IMPG2	-1.82349	2.08692	-5.03546	7.40741e-07	4.5953e-06	5.40872
IGKV2D-29	1.82307	-1.93723	5.37211	1.36607e-07	1.00597e-06	7.16341
PODN	1.81848	3.44979	12.3677	1.0154e-29	5.05515e-27	56.7359
CD1E	1.81847	-1.8256	7.76526	7.79032e-14	1.95699e-12	20.7354
EDN3	-1.81726	-1.94154	-4.12354	4.59363e-05	0.000179303	1.81075
IGKV2-24	1.81266	-1.30782	5.31887	1.79527e-07	1.27903e-06	6.90078
HNF1B	-1.81114	-1.11496	-4.76826	2.66047e-06	1.42839e-05	4.40507
IGHV4-61	1.80639	-2.0593	5.70971	2.29823e-08	2.0204e-07	8.83026
IGHV2-5	1.806	-3.21187	5.79879	1.41565e-08	1.30223e-07	9.23737
IGHV4-55	1.80489	-2.81916	6.40118	4.59108e-10	5.80207e-09	12.4546
ANXA8	1.80335	-1.20181	8.38401	1.035e-15	3.394e-14	24.9355
PCP4	-1.80089	1.89002	-4.36164	1.6687e-05	7.30875e-05	2.48186
CCN4	1.80042	2.53226	13.8124	2.15443e-35	5.89919e-32	69.6166
IGKV1-9	1.79835	0.273203	5.28513	2.13211e-07	1.48425e-06	6.65345
IGHG3	1.79484	3.46961	5.93898	6.52542e-09	6.45432e-08	9.6138
IGKV1-27	1.79325	-0.352141	5.33239	1.67527e-07	1.20609e-06	6.92797
IGLV6-57	1.78726	0.723372	5.4202	1.06539e-07	8.05492e-07	7.27298
COL6A3	1.78389	7.85497	11.2639	1.46619e-25	2.64897e-23	47.2133
ELAPOR1	-1.77706	3.35724	-5.4234	1.04785e-07	7.92961e-07	7.10903
CTSK	1.77594	4.84302	10.21	9.0989e-22	7.01811e-20	38.5824
RHOXF1P1	-1.77361	-1.7017	-5.40155	1.17345e-07	8.78698e-07	7.29004
IGLV5-45	1.76663	-2.44635	5.58077	4.58623e-08	3.75796e-07	8.17577
CXCL12	1.76259	5.19653	10.6542	2.42047e-23	2.51683e-21	42.1572
IGLV7-43	1.76181	-2.05555	6.21165	1.38869e-09	1.59656e-08	11.464
GPR1	1.76161	-0.102068	10.8734	3.92354e-24	4.99689e-22	43.8035
ISM1	1.76099	2.53547	11.3271	8.57048e-26	1.65652e-23	47.8277
GFRA1	1.75919	0.879597	7.5949	2.45955e-13	5.70733e-12	19.7733
CRISPLD2	1.75711	4.42854	12.192	4.78957e-29	1.87352e-26	55.1736
C3orf80	1.75664	0.481414	10.9822	1.57989e-24	2.11025e-22	44.8085
ADAMTS2	1.756	4.03388	11.5269	1.55293e-26	3.40175e-24	49.4671
SCGB1D2	-1.75229	3.69952	-6.82264	3.58101e-11	5.79059e-10	14.7943
LINC02303	-1.74515	-1.74966	-5.52144	6.2762e-08	4.98315e-07	7.86802
VSTM2L	1.74447	2.18507	7.33921	1.33508e-12	2.80846e-11	18.034
KCNE4	1.74156	1.53057	11.9224	5.0752e-28	1.60347e-25	52.8207
DPYSL5	-1.74135	-1.61778	-4.68458	3.9246e-06	2.02123e-05	4.05165
DCN	1.74082	7.55419	10.1667	1.29025e-21	9.7236e-20	38.2278
SORCS2	1.73942	1.96957	10.0239	4.05701e-21	2.82426e-19	37.2477
IGKV1-12	1.7358	-1.71634	5.29443	2.03359e-07	1.42595e-06	6.79041
ZNF469	1.73508	3.9666	13.0818	1.70186e-32	2.15075e-29	63.0477
IGKV1-16	1.73077	-0.68693	5.32195	1.76721e-07	1.26123e-06	6.89593
KIF26B	1.72929	3.80178	10.8664	4.16219e-24	5.21989e-22	43.9518
PLN	1.72811	-0.6023	8.3685	1.15648e-15	3.75491e-14	24.8986
IGHV3-20	1.72328	-2.84098	5.09642	5.48973e-07	3.51074e-06	5.86448
FBN1	1.72238	5.01358	11.8686	8.10929e-28	2.44536e-25	52.3574
DGKK	-1.71355	-2.25749	-5.0543	6.7544e-07	4.24352e-06	5.66244
ACTA2-AS1	1.71242	0.182036	11.5675	1.09584e-26	2.50049e-24	49.5701
PTGER3	1.70749	1.76203	9.29547	1.20832e-18	5.87324e-17	31.6678
BNC1	1.70689	0.0286287	6.54289	1.97393e-10	2.70022e-09	13.3452
MSC	1.70516	1.77818	10.7576	1.02897e-23	1.18217e-21	43.1103
IGHV1-69	1.70503	-1.38215	4.68997	3.82811e-06	1.97463e-05	4.03993
IGHV3-13	1.70478	-2.65643	5.53227	5.928e-08	4.73462e-07	7.93098
PLAU	1.70149	5.35581	11.7487	2.29571e-27	5.8025e-25	51.3205
SIX3-AS1	-1.70149	-4.05896	-5.08394	5.83848e-07	3.71209e-06	5.70905
CCDC80	1.70116	5.87809	11.2868	1.20738e-25	2.28e-23	47.3924
KERA	1.69565	-3.00905	6.81734	3.70059e-11	5.94883e-10	14.7871
LOX	1.69455	4.69028	10.9529	2.01946e-24	2.65422e-22	44.6276
TLL1	1.69304	-0.611367	9.69226	5.59739e-20	3.30789e-18	34.454
IGHV3-66	1.69277	-2.70394	5.59226	4.3146e-08	3.55667e-07	8.22491
MROH2A	-1.6888	-0.759167	-5.34983	1.53195e-07	1.11421e-06	7.05628
LINC01532	-1.68294	0.827538	-5.1211	4.85878e-07	3.14519e-06	5.92494
STEAP4	1.68248	2.17866	10.2926	4.66541e-22	3.75726e-20	39.3687
FOXA2	-1.68105	1.64114	-5.20492	3.19787e-07	2.14703e-06	6.25117
LINC01320	-1.67711	0.50597	-4.70895	3.50651e-06	1.82305e-05	4.08353
KRT6A	1.67654	2.97897	6.77868	4.69938e-11	7.35296e-10	14.4724
MMP2	1.67436	7.43833	11.1079	5.48844e-25	8.79727e-23	45.9019
PYY	-1.67381	-2.15206	-6.40777	4.4157e-10	5.59764e-09	12.4425
BARX1	1.67182	-0.726248	6.31233	7.73829e-10	9.36863e-09	12.0494
ZFHX4-AS1	1.67052	-3.14424	6.76482	5.11842e-11	7.94056e-10	14.4698
MIR202HG	-1.66558	-3.52632	-4.42156	1.28388e-05	5.78519e-05	2.96255
NTS	-1.66367	0.245745	-4.5723	6.55385e-06	3.20075e-05	3.51536
ADAMTS12	1.66273	3.4327	10.6751	2.03737e-23	2.13197e-21	42.403
MS4A1	1.66216	-2.41386	6.95461	1.5715e-11	2.73787e-10	15.6502
IGF2	1.66152	8.22815	4.42746	1.25096e-05	5.66017e-05	2.20506
IGHG1	1.65887	7.1754	4.16707	3.83075e-05	0.000152803	1.11755
FAM180A	1.65355	0.110756	10.9944	1.42665e-24	1.99045e-22	44.8245
ADAMTSL1	1.65209	1.58238	10.7173	1.43705e-23	1.58452e-21	42.7743
CD1A	1.65046	-1.95357	5.63642	3.40886e-08	2.89128e-07	8.46226
SSC5D	1.64676	3.55019	12.4333	5.67848e-30	3.00941e-27	57.3086
NT5E	1.64267	3.9437	10.9959	1.4082e-24	1.99045e-22	45.0157
COL1A1	1.64068	11.3436	9.94349	7.70018e-21	5.16352e-19	36.5178
SCG2	1.63712	0.772995	8.73565	8.05837e-17	2.99149e-15	27.5671
COLEC11	-1.63068	1.3287	-4.91013	1.35888e-06	7.8887e-06	4.90428
RARRES1	1.62794	4.77354	8.45699	6.12744e-16	2.05444e-14	25.3468
IGF2-AS	1.61894	-1.20385	4.43192	1.22664e-05	5.57006e-05	2.94729
CRYGB	-1.61717	-3.86064	-5.35638	1.4813e-07	1.08209e-06	6.95984
SERPINF1	1.61486	5.81953	10.4694	1.10527e-22	9.92267e-21	40.6453
IGKV1-8	1.61477	-1.88688	4.8388	1.90875e-06	1.07173e-05	4.70533
VCAM1	1.61219	3.84117	10.7674	9.48001e-24	1.10459e-21	43.137
IGHV1-3	1.61008	-3.18248	4.75669	2.80835e-06	1.50043e-05	4.35942
ACTA2	1.60997	6.61251	11.1312	4.51043e-25	7.53634e-23	46.0881
NCAM2	1.60906	-0.967505	7.73433	9.61101e-14	2.37443e-12	20.6225
COL2A1	-1.60807	0.380643	-4.30751	2.10932e-05	8.98239e-05	2.41172
IGLV1-51	1.60769	1.80992	5.94145	6.43628e-09	6.37766e-08	9.8497
TGFBI	1.60642	6.94714	13.7917	2.60631e-35	6.11702e-32	69.4471
F13A1	1.60625	4.2345	11.7982	1.49415e-27	4.30656e-25	51.7752
IGLV5-37	1.60076	-4.38694	5.60856	3.95597e-08	3.30247e-07	8.20681
PLAC1	-1.60065	-1.53022	-5.2373	2.71672e-07	1.8543e-06	6.51739
IGKV3D-11	1.59873	-2.97177	5.99602	4.74208e-09	4.83899e-08	10.2641
STMND1	-1.598	-1.70029	-6.21294	1.37841e-09	1.58696e-08	11.4262
OLFML2B	1.59685	4.27871	11.7876	1.63896e-27	4.51861e-25	51.6821
ZFHX4	1.59619	1.72624	10.2617	5.99198e-22	4.7328e-20	39.1226
INSYN1-AS1	-1.5832	-2.63452	-5.72941	2.06579e-08	1.83156e-07	8.85094
IL21R	1.58302	0.423902	9.17099	3.11748e-18	1.43064e-16	30.7048
TBX2-AS1	-1.58189	0.608105	-6.86936	2.67899e-11	4.46834e-10	15.2617
FCRL5	1.58173	-1.50942	5.57059	4.84073e-08	3.93315e-07	8.13568
CDH11	1.57488	5.44252	10.4925	9.15327e-23	8.40106e-21	40.836
PPP1R1C	-1.57315	-0.433006	-5.58363	4.51708e-08	3.70614e-07	8.20074
IGKV2-30	1.57065	-1.76284	4.9211	1.28919e-06	7.54008e-06	5.06805
IGLV2-18	1.57001	-3.06483	5.69796	2.44895e-08	2.13882e-07	8.73399
TFF2	-1.56968	-1.89333	-5.29329	2.04543e-07	1.43302e-06	6.77284
IGKC	1.56933	7.19447	3.91875	0.000105716	0.000376828	0.156168
GFPT2	1.56852	2.79674	13.2293	4.47093e-33	6.12108e-30	64.3665
LINC01980	-1.56394	-1.86408	-3.49745	0.000525845	0.00155073	-0.389042
MAB21L2	1.56344	-2.63514	6.23404	1.2201e-09	1.42568e-08	11.5507
NUPR2	-1.56157	1.96344	-5.65722	3.04928e-08	2.61738e-07	8.46138
SIRPB2	1.55973	0.761191	12.1793	5.35717e-29	2.04681e-26	54.878
ZBBX	-1.55875	-0.596543	-5.40836	1.13282e-07	8.51767e-07	7.33826
MEIS3	1.55574	2.14601	12.0107	2.34885e-28	8.21047e-26	53.6257
PDLIM3	1.55368	4.22463	10.8014	7.14672e-24	8.57033e-22	43.3972
CSMD2	1.54871	1.5217	9.51186	2.28376e-19	1.21763e-17	33.3005
TLR8	1.54806	0.388008	10.4477	1.32082e-22	1.15424e-20	40.4766
SLC12A1	-1.54741	-0.398057	-5.80863	1.34137e-08	1.24015e-07	9.34342
ANKRD44-AS1	-1.54133	-1.4323	-5.80589	1.36166e-08	1.25749e-07	9.30375
PAPPA	1.54103	-0.178493	9.27686	1.39295e-18	6.67192e-17	31.4179
LINC00648	-1.53966	-0.231349	-3.90047	0.000113686	0.000401703	0.903963
COLEC12	1.53904	3.66514	12.2489	2.90178e-29	1.25456e-26	55.693
TEX15	-1.53674	-1.53299	-5.42501	1.0391e-07	7.87061e-07	7.40982
GZMK	1.53581	-0.472487	8.18013	4.4053e-15	1.33533e-13	23.6177
MOXD1	1.53578	2.17167	8.72754	8.55369e-17	3.15795e-15	27.4787
CDH12	-1.53571	-0.430133	-4.15129	4.09212e-05	0.000162063	1.85368
IGLV1-36	1.53526	-3.02461	4.8889	1.50408e-06	8.65821e-06	4.93321
IGHV3-43	1.52779	-2.51691	4.8395	1.90239e-06	1.0692e-05	4.71743
IGHM	1.52554	3.99597	4.80557	2.23307e-06	1.22331e-05	3.92253
C1orf158	-1.52544	-1.13929	-4.5793	6.34945e-06	3.11482e-05	3.59988
FDCSP	1.52388	-3.73449	5.77475	1.61433e-08	1.46692e-07	9.07747
GREM2	1.52139	-1.62584	8.1486	5.49962e-15	1.6398e-13	23.2673
IGKV2D-40	1.5212	-3.41154	4.53268	7.83468e-06	3.74501e-05	3.42157
BCHE	1.52113	-0.806351	5.68182	2.67152e-08	2.31856e-07	8.68785
IGKV6-21	1.51587	-3.2733	4.99226	9.14325e-07	5.56216e-06	5.38695
PCDHGA12	1.51445	0.751582	10.9863	1.52658e-24	2.05575e-22	44.8765
STAR	-1.51257	-0.0500292	-4.47108	1.03152e-05	4.77778e-05	3.1045
TPSB2	1.51174	-0.770208	6.01569	4.24551e-09	4.38952e-08	10.4313
TPSAB1	1.51148	-0.323075	5.95046	6.12074e-09	6.07967e-08	10.0737
CLMP	1.51048	2.66649	10.8829	3.62457e-24	4.65219e-22	44.1381
IRAG1	1.50975	3.30654	14.4347	6.7025e-38	5.50577e-34	75.359
CSF1R	1.50723	5.58013	11.7815	1.72764e-27	4.65302e-25	51.5982
SLC28A2	-1.50599	-0.983152	-6.12821	2.24251e-09	2.46106e-08	11.012
LYPD2	1.50422	1.39965	4.28931	2.28096e-05	9.62846e-05	2.08661
TSPAN8	-1.50367	0.5829	-4.5834	6.23279e-06	3.06674e-05	3.53249
KCNMB2-AS1	-1.5035	1.29981	-4.43717	1.19855e-05	5.46211e-05	2.86138
IGLC2	1.5027	4.25258	4.45393	1.11298e-05	5.11188e-05	2.36072
ACTG2	1.50042	3.11916	8.06107	1.01516e-14	2.90557e-13	22.7161

## Sheet: C3 subtype
Table S1. The differentially expressed genes of C3 subtype.
Gene Symbol	logFC	AveExpr	t	P.Value	adj.P.Val	B
SLC25A3P1	2.51867	1.57458	9.10019	5.33044e-18	4.63354e-16	30.0114
IGF2	-2.41878	8.22815	-7.23962	2.55239e-12	5.29459e-11	17.3979
IGF2-AS	-2.20862	-1.20385	-5.47062	8.19456e-08	5.82555e-07	7.37437
SOX11	-2.18987	0.835732	-5.33928	1.61736e-07	1.07839e-06	6.9786
SST	2.13771	4.00067	6.42051	4.09611e-10	4.93004e-09	12.5427
ARHGAP26-AS1	2.0537	-2.49521	9.78035	2.80424e-20	4.74958e-18	32.7445
CSAG3	1.98943	-2.95681	7.92343	2.63863e-14	8.70483e-13	20.3223
CLDN19	-1.95441	-1.70317	-5.48871	7.4547e-08	5.37163e-07	7.38192
IGLON5	-1.90085	0.944805	-6.2383	1.19065e-09	1.27518e-08	11.5404
CSAG1	1.8425	-2.83583	6.72708	6.45591e-11	9.41955e-10	13.5101
CXCL11	1.80367	2.88437	9.32217	9.85865e-19	1.05861e-16	31.8371
SCGB2A2	1.78246	-3.20557	6.09834	2.65941e-09	2.60534e-08	10.1467
LINC02888	1.77415	1.41298	6.81178	3.83132e-11	5.927e-10	14.8991
ELFN2	-1.7608	-1.14951	-7.31809	1.533e-12	3.37337e-11	17.1509
PIP	1.73667	-4.12045	6.83545	3.30846e-11	5.2214e-10	13.6118
DEFB1	1.73579	3.8305	6.78951	4.39663e-11	6.73808e-10	14.7142
PIGR	1.73094	1.3577	5.25536	2.48008e-07	1.58789e-06	6.59598
DAPL1	1.67617	5.02926	7.03298	9.58675e-12	1.70271e-10	16.126
GAL3ST3	-1.67592	1.64177	-4.6071	5.59713e-06	2.61683e-05	3.70769
MAGEL2	-1.67321	-0.0728238	-8.29981	1.88893e-15	8.54909e-14	23.6574
RNVU1-7	1.65048	-1.89508	6.83974	3.22161e-11	5.09411e-10	14.4074
CXCL10	1.63714	5.1624	8.71089	9.67277e-17	6.01947e-15	27.3602
FBN3	-1.61978	3.53421	-5.87278	9.42548e-09	8.3422e-08	9.61633
SLC13A2	1.61575	-2.66751	4.76341	2.72167e-06	1.3695e-05	4.21124
RNU1-21P	1.61538	-4.2433	3.92424	0.00010343	0.000360851	0.97066
MYT1	-1.61019	0.0306936	-6.64573	1.06078e-10	1.47816e-09	13.6413
HMGCS2	1.60024	-1.50586	4.98784	9.34247e-07	5.23813e-06	5.27093
DPP10	-1.59969	-1.02108	-4.59532	5.9049e-06	2.74742e-05	3.6178
IDO1	1.58727	3.53245	7.97106	1.89865e-14	6.63679e-13	22.2533
SCGB2A1	1.5859	5.00251	7.35357	1.21583e-12	2.71397e-11	18.1382
RNVU1-31	1.58019	-3.28556	6.53675	2.04849e-10	2.66889e-09	12.34
LINC02303	1.57548	-1.74966	5.83393	1.16765e-08	1.00467e-07	9.15841
SILC1	-1.57178	-3.45832	-5.75463	1.80161e-08	1.47477e-07	8.24945
EYA4	-1.5712	2.30337	-5.36797	1.3957e-07	9.45564e-07	7.12617
AJAP1	-1.55492	1.1581	-4.1519	4.08188e-05	0.000156307	1.90154
GJB1	1.5245	4.27194	8.04245	1.15643e-14	4.27906e-13	22.7095
NKAIN4	-1.51981	0.0540424	-5.33242	1.67523e-07	1.11381e-06	6.90307
C10orf99	1.51066	-0.756669	5.26278	2.38861e-07	1.53471e-06	6.5684
TIMP3	-1.50901	2.9945	-7.97769	1.81341e-14	6.39323e-13	22.2903
SCGB1D2	1.50645	3.69952	7.19425	3.42113e-12	6.72545e-11	17.1985
PLXNA4	-1.50525	2.66102	-6.23701	1.19955e-09	1.28303e-08	11.6291
MFAP4	-1.50253	4.72	-6.93146	1.81789e-11	3.02594e-10	15.5566
RNVU1-18	1.50113	-3.96584	5.06195	6.50611e-07	3.77433e-06	5.24629
