# Supplementary material for: Identification of metabolism‐associated molecular subtype in ovarian cancer
Source: J Cell Mol Med. 2021 Sep 15;25(20):9617–26. doi: 10.1111/jcmm.16907 (PMC8505839; doi:10.1111/jcmm.16907)
Supplement: Supplementary file 3 — Table S2 [file JCMM-25-9617-s001.xlsx]

## Sheet: C1 subtype
Table S2. The GO BP enrichment results of C1 subtype.
Category	Term	Count	%	PValue	Genes	List Total	Pop Hits	Pop Total	Fold Enrichment	Bonferroni	Benjamini	FDR
GOTERM_BP_DIRECT	GO:0006955~immune response	95	18.8867	1.15762e-66	CD86, ADAMDEC1, CXCL9, GPR65, LST1, IGHV3-23, IGHV4-34, SECTM1, DEFB1, IGHV1-46, IGKV3D-11, IGHV4-39, CTSW, CXCL13, TNFSF13B, JCHAIN, IGLV2-8, FCGR3A, IGKV1-16, IGKV1-17, RGS1, IGHV3-7, CCR5, CCR2, HLA-DPA1, IGHV3-30, IL15, IGHV3-33, IGKV1D-39, PDCD1LG2, AIM2, CD8A, IGKV4-1, HLA-DQB2, IGKV2-30, IGLV3-19, HLA-DQB1, IGHV2-70, IGHV2-5, CCL11, IGHV4-59, IGHV3-48, IGLV3-1, CD1E, IGHV1-69, CST7, IL2RG,…	388	421	16792	9.7659	2.00152e-63	2.00152e-63	1.94248e-63
GOTERM_BP_DIRECT	GO:0006958~complement activation, classical pathway	57	11.332	3.10542e-66	IGHM, IGHV3-23, IGHV4-34, IGHV1-46, IGKV3D-11, IGHV4-39, IGLV2-8, IGHG3, IGHG4, IGHG1, IGHG2, IGKV1-16, IGKV1-17, IGLC3, IGLC2, IGHV3-7, IGHV3-30, IGHV3-33, IGKV1D-39, IGKV4-1, IGKV2-30, IGLV3-19, IGHV2-70, C1QB, C1QA, IGHV2-5, IGHV4-59, IGHV3-48, IGLV3-1, IGHV1-69, IGLV2-11, IGLV3-25, IGLV1-40, IGLV3-27, IGLV1-47, IGKC, IGLV6-57, IGKV1-39, IGLV2-14, IGLV3-21, IGLV1-44, IGKV3-15, TRDC, IGHA1, IGH…	388	99	16792	24.9178	5.36928e-63	2.68464e-63	2.60545e-63
GOTERM_BP_DIRECT	GO:0006956~complement activation	53	10.5368	2.66989e-63	IGHV3-23, IGHV4-34, IGHV1-46, IGKV3D-11, IGHV4-39, IGLV2-8, IGHG3, IGHG4, IGHG1, IGHG2, IGKV1-16, IGKV1-17, IGLC3, IGLC2, IGHV3-7, IGHV3-30, IGHV3-33, IGKV1D-39, IGKV4-1, IGKV2-30, IGLV3-19, IGHV2-70, C1QB, COLEC11, C1QA, IGHV2-5, IGHV4-59, IGHV3-48, IGLV3-1, IGHV1-69, IGLV2-11, IGLV3-25, IGLV1-40, IGLV3-27, IGLV1-47, IGKC, IGLV6-57, IGKV1-39, IGLV2-14, IGLV3-21, IGLV1-44, IGKV3-15, IGHV3-53, IGL…	388	87	16792	26.365	4.61624e-60	1.53875e-60	1.49336e-60
GOTERM_BP_DIRECT	GO:0050776~regulation of immune response	67	13.3201	1.77717e-62	IGHV3-23, TRAC, ITGB2, IGHV4-34, CD3G, IGHV1-46, TREM2, IGKV3D-11, IGHV4-39, CD3E, ITGAL, CD3D, IGLV2-8, FCGR3A, IGKV1-16, IGKV1-17, IGLC3, IGLC2, IGHV3-7, IGHV3-30, IGHV3-33, IGKV1D-39, COL2A1, TYROBP, CD8A, IGKV4-1, IGKV2-30, IGLV3-19, IGHV2-70, IGHV2-5, IGHV4-59, IGHV3-48, IGLV3-1, IGHV1-69, CD1C, CD1A, IGLV2-11, IGLV3-25, IGLV1-40, IGLV3-27, IGLV1-47, IGKC, IGLV6-57, IGKV1-39, IGLV2-14, IGLV3…	388	178	16792	16.2902	3.07273e-59	7.68182e-60	7.45523e-60
GOTERM_BP_DIRECT	GO:0038096~Fc-gamma receptor signaling pathway involved in phagocytosis	54	10.7356	2.0499e-53	IGHV3-23, IGHV4-34, CD3G, IGHV1-46, IGKV3D-11, IGHV4-39, IGLV2-8, IGHG3, IGHG4, FCGR3A, IGHG1, IGHG2, IGKV1-16, IGKV1-17, IGLC3, IGLC2, IGHV3-7, VAV3, IGHV3-30, IGHV3-33, IGKV1D-39, IGKV4-1, IGKV2-30, IGLV3-19, IGHV2-70, IGHV2-5, IGHV4-59, IGHV3-48, IGLV3-1, IGHV1-69, IGLV2-11, IGLV3-25, IGLV1-40, IGLV3-27, IGLV1-47, IGKC, IGLV6-57, IGKV1-39, IGLV2-14, IGLV3-21, IGLV1-44, IGKV3-15, FCGR1A, IGHV3-…	388	127	16792	18.4018	3.54428e-50	7.08857e-51	6.87948e-51
GOTERM_BP_DIRECT	GO:0006898~receptor-mediated endocytosis	54	10.7356	3.50707e-43	IGHV3-23, IGHV4-34, HP, IGHV1-46, IGKV3D-11, IGHV4-39, JCHAIN, IGLV2-8, IGKV1-16, IGKV1-17, IGLC3, OLR1, IGLC2, IGHV3-7, IGHV3-30, IGHV3-33, IGKV1D-39, IGKV4-1, IGKV2-30, IGLV3-19, IGHV2-70, COLEC11, IGHV2-5, IGHV4-59, IGHV3-48, IGLV3-1, IGHV1-69, IGLV2-11, IGLV3-25, IGLV1-40, IGLV3-27, IGLV1-47, IGKC, IGLV6-57, IGKV1-39, IGLV2-14, IGLV3-21, IGLV1-44, IGKV3-15, FCGR1A, IGHA1, APOL1, IGHA2, IGHV3-…	388	186	16792	12.5647	6.06373e-40	1.01062e-40	9.80812e-41
GOTERM_BP_DIRECT	GO:0038095~Fc-epsilon receptor signaling pathway	50	9.94036	3.86079e-39	ITK, IGHV3-23, IGHV4-34, IGHV1-46, IGKV3D-11, IGHV4-39, IGLV2-8, IGKV1-16, IGKV1-17, IGLC3, FCER1A, IGLC2, IGHV3-7, VAV3, IGHV3-30, FCER1G, IGHV3-33, IGKV1D-39, IGKV4-1, IGKV2-30, IGLV3-19, IGHV2-70, IGHV2-5, IGHV4-59, IGHV3-48, IGLV3-1, IGHV1-69, IGLV2-11, IGLV3-25, IGLV1-40, IGLV3-27, IGLV1-47, IGKC, IGLV6-57, IGKV1-39, IGLV2-14, IGLV3-21, IGLV1-44, IGKV3-15, IGHV3-53, IGLC7, IGHV3-11, IGKV5-2,…	388	178	16792	12.1568	6.6753e-36	9.53614e-37	9.25486e-37
GOTERM_BP_DIRECT	GO:0006508~proteolysis	66	13.1213	1.13059e-30	ADAMDEC1, TPSB2, IGHV3-23, IGHV4-34, IGKV3D-11, IGHV4-39, IGLV2-8, IGHG3, IGHG4, IGHG1, IGHG2, IGKV1-16, CAPN6, IGKV1-17, IGLC3, OLR1, IGLC2, TPSAB1, IGHV3-7, CPA3, IGHV3-30, IGHV3-33, IGKV1D-39, PRSS56, MMP13, IGKV4-1, IGKV2-30, IGLV3-19, IGHV2-70, C1QB, COLEC11, C1QA, IGHV2-5, FGL2, IGHV4-59, IGHV3-48, IGLV3-1, IGHV1-69, IGLV2-11, IGLV3-25, IGLV1-40, IGLV3-27, IGLV1-47, IGKC, IGLV6-57, IGKV1-39…	388	500	16792	5.71274	1.95478e-27	2.44348e-28	2.37141e-28
GOTERM_BP_DIRECT	GO:0006911~phagocytosis, engulfment	19	3.77734	7.06453e-21	IGHM, FCER1G, IGLC7, IGHV3-23, TREM2, AIF1, IGHG3, IGLL5, IGHG4, IGHG1, IGHG2, BIN2, IGKC, IGLC3, TRDC, IGLC2, FCGR1A, IGHA1, IGHA2	388	35	16792	23.494	1.22146e-17	1.35717e-18	1.31714e-18
GOTERM_BP_DIRECT	GO:0045087~innate immune response	47	9.34394	2.18949e-18	C1QB, C1QA, IGHM, ITK, CRISP3, IGHV3-23, TREM2, DEFB1, JCHAIN, IGHG3, IGHG4, IGHG1, IGHG2, IGKC, CLEC7A, CLEC5A, IGLC3, SLAMF6, TRDC, TNFAIP8L2, IGLC2, APOL1, IGHA1, IGHA2, HAVCR2, ZBP1, ZNF683, SIGLEC14, FCER1G, IGLC7, CD180, LY86, MATK, CYBB, IGLL5, TYROBP, AIM2, VNN1, KRT16, SAA1, LCN2, TLR8, TLR7, CLEC4E, S100A9, S100A8, C1QC	388	430	16792	4.73042	3.78562e-15	3.78562e-16	3.67396e-16
GOTERM_BP_DIRECT	GO:0006910~phagocytosis, recognition	15	2.98211	2.7677e-16	IGHM, IGLC7, IGHV3-23, IGHG3, IGLL5, IGHG4, IGHG1, IGHG2, IGKC, CLEC7A, IGLC3, TRDC, IGLC2, IGHA1, IGHA2	388	28	16792	23.1848	3.83915e-13	4.35032e-14	4.222e-14
GOTERM_BP_DIRECT	GO:0006954~inflammatory response	41	8.15109	7.59133e-16	PTGFR, CXCL9, CCL11, PTGER3, ITGB2, FPR1, FPR3, CXCR6, CXCL13, ITGAL, AIF1, CLEC7A, CCL5, CXCR3, CCL4, C3AR1, OLR1, CCL19, ITGB6, CCR5, APOL3, CCR2, HAVCR2, GBP5, PLA2G2D, CCL22, IL15, CCL20, CD180, LY86, CYBB, CXCL10, CXCL11, AIM2, VNN1, KRT16, TNIP3, TLR8, TLR7, S100A9, S100A8	388	379	16792	4.68183	1.3437e-12	1.09378e-13	1.06152e-13
GOTERM_BP_DIRECT	GO:0050871~positive regulation of B cell activation	14	2.7833	3.40093e-15	IGHM, IGLC7, IGHV3-23, IGHG3, IGLL5, IGHG4, IGHG1, IGHG2, IGKC, IGLC3, TRDC, IGLC2, IGHA1, IGHA2	388	26	16792	23.3037	5.95068e-12	4.52323e-13	4.38981e-13
GOTERM_BP_DIRECT	GO:0050853~B cell receptor signaling pathway	17	3.37972	4.42006e-14	VAV3, IGHM, IGLC7, IGHV3-23, IGHG3, IGLL5, IGHG4, IGHG1, IGHG2, PTPRC, IGKC, IGLC3, MNDA, TRDC, IGLC2, IGHA1, IGHA2	388	54	16792	13.6247	7.63991e-11	5.45878e-12	5.29776e-12
GOTERM_BP_DIRECT	GO:0031295~T cell costimulation	19	3.77734	1.36542e-13	CD86, HLA-DRB5, TNFSF14, TRAC, CD3G, PDCD1LG2, CD3E, CD3D, TNFSF13B, HLA-DPB1, HLA-DRA, CD247, CCL19, HLA-DQA2, HLA-DQA1, HLA-DQB2, HLA-DRB1, HLA-DPA1, HLA-DQB1	388	78	16792	10.5422	2.36108e-10	1.57387e-11	1.52745e-11
GOTERM_BP_DIRECT	GO:0007267~cell-cell signaling	28	5.5666	3.98124e-11	CD86, C1QA, CXCL9, ITGB2, SIRPG, IHH, GATA4, CXCL13, FGF3, CCL5, CCL4, CCR5, CCL22, EDN3, CD70, IL15, CCL20, INHBA, SSTR3, NR5A1, GREM1, FGF17, CXCL10, GJB2, CXCL11, SFRP2, LHX1, S100A9	388	254	16792	4.77084	6.88356e-08	4.30223e-09	4.17533e-09
GOTERM_BP_DIRECT	GO:0042742~defense response to bacterium	20	3.97614	9.81532e-10	FCER1G, IGLC7, CCL20, IGHV3-23, HP, DEFB1, CXCL13, IGHG3, IGLL5, IGHG4, IGHG1, IGHG2, IGKC, GNLY, IGLC3, TRDC, IGLC2, CLEC4E, S100A9, S100A8	388	145	16792	5.96943	1.69707e-06	9.98276e-08	9.6883e-08
GOTERM_BP_DIRECT	GO:0002250~adaptive immune response	20	3.97614	1.39574e-09	EOMES, ZNF683, CD86, IGHM, ITK, CRTAM, IGKV3D-20, CD1E, VTCN1, CD1C, LILRB4, CD1A, JCHAIN, SIT1, GPR183, CD7, IGKV1-12, SLAMF7, LAIR1, HAVCR2	388	148	16792	5.84843	2.41324e-06	1.34069e-07	1.30114e-07
GOTERM_BP_DIRECT	GO:0002504~antigen processing and presentation of peptide or polysaccharide antigen via MHC class II	9	1.78926	1.50163e-09	HLA-DRB5, HLA-DPB1, HLA-DRA, HLA-DQA2, HLA-DQB2, HLA-DRB1, HLA-DQA1, HLA-DPA1, HLA-DQB1	388	17	16792	22.9121	2.59632e-06	1.36649e-07	1.32618e-07
GOTERM_BP_DIRECT	GO:0006935~chemotaxis	18	3.57853	2.90607e-09	CXCL9, CCL11, CCL22, CCL20, CXCL17, FPR1, DEFB1, CXCR6, RNASE2, TYMP, CXCL10, CXCL11, CYSLTR1, CCL5, CXCR3, C3AR1, CCR5, CCR2	388	122	16792	6.38533	5.02458e-06	2.5123e-07	2.43819e-07
GOTERM_BP_DIRECT	GO:0070098~chemokine-mediated signaling pathway	14	2.7833	7.34029e-09	CXCL9, CCL11, CCL22, CCL20, CXCR6, CXCL13, CXCL10, CXCL11, CCL5, CXCR3, CCL4, CCL19, CCR5, CCR2	388	71	16792	8.53376	1.26913e-05	6.0435e-07	5.86524e-07
GOTERM_BP_DIRECT	GO:0042102~positive regulation of T cell proliferation	13	2.58449	9.78091e-09	SASH3, IL15, PDCD1LG2, VTCN1, CD3E, AIF1, TNFSF13B, PTPRC, CCL5, HLA-DPB1, CCL19, HAVCR2, HLA-DPA1	388	60	16792	9.37698	1.6911e-05	7.6869e-07	7.46016e-07
GOTERM_BP_DIRECT	GO:0050852~T cell receptor signaling pathway	18	3.57853	5.56211e-08	ITK, HLA-DRB5, TRAC, PTPN22, CD3G, CD3E, CD3D, PSMB9, PTPRC, HLA-DPB1, HLA-DRA, CD247, HLA-DQA2, HLA-DQA1, HLA-DQB2, HLA-DRB1, HLA-DPA1, HLA-DQB1	388	148	16792	5.26358	9.61643e-05	4.18126e-06	4.05792e-06
GOTERM_BP_DIRECT	GO:0042110~T cell activation	11	2.18688	9.11374e-08	CD2, CD86, ITK, TNFSF14, CLEC7A, CD8A, IRF4, CD7, CD48, CD3G, CD3E	388	47	16792	10.129	0.000157564	6.56569e-06	6.37202e-06
GOTERM_BP_DIRECT	GO:0030593~neutrophil chemotaxis	12	2.38569	2.91412e-07	VAV3, CCL11, FCER1G, CCL22, EDN3, CCL20, CCL5, ITGB2, CCL4, SAA1, S100A9, S100A8	388	66	16792	7.86879	0.000503725	2.01541e-05	1.95596e-05
GOTERM_BP_DIRECT	GO:0071346~cellular response to interferon-gamma	11	2.18688	6.19046e-07	GBP5, CCL11, CCL22, STAR, CCL20, CCL5, CCL4, CCL19, IL12RB1, AIF1, HLA-DPA1	388	57	16792	8.35196	0.00106976	4.01275e-05	3.89439e-05
GOTERM_BP_DIRECT	GO:0060333~interferon-gamma-mediated signaling pathway	12	2.38569	6.26629e-07	HLA-DRB5, IRF4, HLA-DPB1, HLA-DRA, FCGR1A, GBP2, HLA-DQA2, HLA-DQB2, HLA-DRB1, HLA-DQA1, HLA-DPA1, HLA-DQB1	388	71	16792	7.31465	0.00108286	4.01275e-05	3.89439e-05
GOTERM_BP_DIRECT	GO:0007165~signal transduction	53	10.5368	3.00082e-06	PTPRT, ITK, CNTFR, CXCL9, AMHR2, CALML5, SECTM1, ITGAL, FGF3, TNFSF13B, FGF7, DPYSL5, SIT1, RGS1, CLEC5A, CD53, IL15RA, EDN3, IL15, HTR3A, GREM1, APBB1IP, TYROBP, CD48, S100A9, RBPJL, CCL11, PLPPR1, CHRNA4, FPR1, FPR3, ARHGAP15, IL2RG, CHRND, CCL4, IL12RB1, FCGR1A, APOL3, CCL22, TNFSF14, CD70, CCL20, HMGA2, LILRB4, FGF17, CXCL10, CXCL11, EVI2A, IL2RB, CD69, FCGR2B, SIGLEC8, IL7R	388	1161	16792	1.97567	0.005175	0.000185301	0.000179835
GOTERM_BP_DIRECT	GO:0060326~cell chemotaxis	10	1.98807	1.70876e-05	CXCL10, CXCL9, BIN2, CCL20, CCL5, FPR1, C3AR1, SAA2, FPR3, CCL19	388	65	16792	6.65821	0.0291125	0.00101877	0.000988722
GOTERM_BP_DIRECT	GO:0007166~cell surface receptor signaling pathway	20	3.97614	2.1109e-05	CD53, EDN3, LAMA1, CD3G, INHBA, CXCL13, CD3E, CD3D, CD2, CXCL10, CYSLTR1, PTPRC, CCKBR, TSPAN8, CD8A, CXCR3, ADGRF4, CD247, CCR5, IL7R	388	274	16792	3.159	0.0358399	0.00121658	0.0011807
GOTERM_BP_DIRECT	GO:0019882~antigen processing and presentation	9	1.78926	3.49677e-05	HLA-DRB5, CD8A, HLA-DPB1, HLA-DRA, HLA-DQA2, HLA-DRB1, HLA-DQA1, HLA-DPA1, HLA-DQB1	388	55	16792	7.08191	0.0586688	0.0019503	0.00189277
GOTERM_BP_DIRECT	GO:0032729~positive regulation of interferon-gamma production	8	1.59046	8.06513e-05	SASH3, HLA-DPB1, SLAMF6, CD3E, IL12RB1, CCR2, HAVCR2, HLA-DPA1	388	46	16792	7.52667	0.130165	0.00435769	0.00422915
GOTERM_BP_DIRECT	GO:0006968~cellular defense response	9	1.78926	8.43908e-05	ITK, CXCL9, TYROBP, GNLY, CLEC5A, PRF1, MNDA, CCR5, CCR2	388	62	16792	6.28234	0.135771	0.00442157	0.00429115
GOTERM_BP_DIRECT	GO:0002381~immunoglobulin production involved in immunoglobulin mediated immune response	4	0.795229	0.000117357	HLA-DRB5, HLA-DRB1, GAPT, HLA-DQB1	388	5	16792	34.6227	0.183658	0.00596794	0.00579191
GOTERM_BP_DIRECT	GO:0030816~positive regulation of cAMP metabolic process	4	0.795229	0.000230697	CXCL10, CXCL11, CXCL9, CXCR3	388	6	16792	28.8522	0.328956	0.0113964	0.0110603
GOTERM_BP_DIRECT	GO:0019886~antigen processing and presentation of exogenous peptide antigen via MHC class II	10	1.98807	0.000269016	HLA-DRB5, FCER1G, HLA-DPB1, HLA-DRA, HLA-DQA2, HLA-DQB2, HLA-DRB1, HLA-DQA1, HLA-DPA1, HLA-DQB1	388	92	16792	4.70417	0.371985	0.0125535	0.0121832
GOTERM_BP_DIRECT	GO:0050729~positive regulation of inflammatory response	9	1.78926	0.000269261	CCL11, FABP4, IL15, CCL5, CCL4, TLR7, S100A9, S100A8, CCR2	388	73	16792	5.33569	0.372251	0.0125535	0.0121832
GOTERM_BP_DIRECT	GO:0007204~positive regulation of cytosolic calcium ion concentration	12	2.38569	0.000275902	PTGFR, CYSLTR1, CCKBR, CXCR3, PTGER3, SAA1, FPR1, C3AR1, FPR3, CCR5, CXCL13, CCR2	388	134	16792	3.87567	0.379419	0.0125535	0.0121832
GOTERM_BP_DIRECT	GO:0090026~positive regulation of monocyte chemotaxis	5	0.994036	0.000405793	CXCL10, CCL5, CXCL17, AIF1, CCR2	388	16	16792	13.5245	0.504287	0.0179901	0.0174595
GOTERM_BP_DIRECT	GO:0007155~cell adhesion	24	4.77137	0.000427565	PTPRT, POSTN, SIGLEC14, CCL11, LAMA1, NTM, ITGB2, OMD, SIRPG, ITGAL, ATP4B, CD2, SELL, FAP, IBSP, CXCR3, CCL4, FLRT1, OLR1, ITGBL1, SLAMF7, ITGB6, SIGLEC8, FREM2	388	459	16792	2.26292	0.522609	0.0184815	0.0179364
GOTERM_BP_DIRECT	GO:0002407~dendritic cell chemotaxis	5	0.994036	0.000521053	CCL5, GPR183, CCL19, CCR5, CCR2	388	17	16792	12.7289	0.593892	0.0214355	0.0208032
GOTERM_BP_DIRECT	GO:0050900~leukocyte migration	11	2.18688	0.000524767	CD2, FCER1G, SELL, ITGB2, SIRPG, FPR1, C3AR1, OLR1, CD48, FPR3, ITGAL	388	122	16792	3.90215	0.596492	0.0214355	0.0208032
GOTERM_BP_DIRECT	GO:0008284~positive regulation of cell proliferation	24	4.77137	0.000533097	CD86, PTGFR, CNTFR, HPSE2, EDN3, IL15, SIRPG, MATK, SOX11, GLI1, FGF3, POU3F3, TNFSF13B, FGF17, GREM1, CXCL10, FGF7, SFRP2, CCKBR, FGF19, CXCR3, MAB21L2, MZB1, KRT6A	388	466	16792	2.22893	0.602265	0.0214355	0.0208032
GOTERM_BP_DIRECT	GO:0010818~T cell chemotaxis	4	0.795229	0.000624065	CXCL10, CXCL11, CXCR3, GPR183	388	8	16792	21.6392	0.660182	0.0245229	0.0237996
GOTERM_BP_DIRECT	GO:0006952~defense response	8	1.59046	0.000866208	CYSLTR1, CXCL9, CRISP3, RNASE6, HP, CD48, INHBA, TPSAB1	388	67	16792	5.16756	0.776495	0.0332816	0.0322999
GOTERM_BP_DIRECT	GO:0003094~glomerular filtration	4	0.795229	0.000920129	IGHA1, SULF1, IGHA2, JCHAIN	388	9	16792	19.2348	0.796408	0.033849	0.0328506
GOTERM_BP_DIRECT	GO:0002544~chronic inflammatory response	4	0.795229	0.000920129	CCL11, VNN1, CXCL13, S100A8	388	9	16792	19.2348	0.796408	0.033849	0.0328506
GOTERM_BP_DIRECT	GO:0050850~positive regulation of calcium-mediated signaling	5	0.994036	0.00100428	CD8A, CCL4, FCER1A, TREM2, CD3E	388	20	16792	10.8196	0.823999	0.0361749	0.0351078
GOTERM_BP_DIRECT	GO:0019835~cytolysis	5	0.994036	0.00121821	GZMA, PRF1, GZMB, APOL1, GZMH	388	21	16792	10.3044	0.878466	0.0429853	0.0417174
GOTERM_BP_DIRECT	GO:0010820~positive regulation of T cell chemotaxis	4	0.795229	0.00129207	TNFSF14, CCL5, CXCL13, CCR2	388	10	16792	17.3113	0.893055	0.0438039	0.0425118
GOTERM_BP_DIRECT	GO:2000406~positive regulation of T cell migration	4	0.795229	0.00129207	CXCL10, CCL20, CCL5, AIF1	388	10	16792	17.3113	0.893055	0.0438039	0.0425118
GOTERM_BP_DIRECT	GO:0050868~negative regulation of T cell activation	4	0.795229	0.00174637	PTPN22, TNFAIP8L2, VTCN1, TIGIT	388	11	16792	15.7376	0.951302	0.0580667	0.0563539
GOTERM_BP_DIRECT	GO:0007229~integrin-mediated signaling pathway	9	1.78926	0.00204446	VAV3, ADAMDEC1, TYROBP, FCER1G, IBSP, ITGB2, ITGBL1, ITGB6, ITGAL	388	99	16792	3.9344	0.970943	0.0666958	0.0647284
GOTERM_BP_DIRECT	GO:0001895~retina homeostasis	6	1.19284	0.00214727	IGHG3, PIGR, IGKC, IGHA1, IGHA2, JCHAIN	388	40	16792	6.49175	0.975684	0.0687523	0.0667243
GOTERM_BP_DIRECT	GO:0043950~positive regulation of cAMP-mediated signaling	4	0.795229	0.00228891	CXCL10, CXCL11, CXCL9, CXCR3	388	12	16792	14.4261	0.980976	0.071955	0.0698325
GOTERM_BP_DIRECT	GO:0001816~cytokine production	5	0.994036	0.00239442	ITK, FABP4, S100A9, S100A8, BATF	388	25	16792	8.65567	0.984155	0.0739276	0.071747
GOTERM_BP_DIRECT	GO:0070374~positive regulation of ERK1 and ERK2 cascade	12	2.38569	0.00249563	CCL11, CCL22, CCL20, CCL5, GPR183, FGF19, CCL4, FFAR4, TREM2, PTPN22, CCL19, HAVCR2	388	175	16792	2.96766	0.986705	0.0757009	0.0734679
GOTERM_BP_DIRECT	GO:0002548~monocyte chemotaxis	6	1.19284	0.00267368	CCL11, CCL22, CCL20, CCL5, CCL4, CCL19	388	42	16792	6.18262	0.990235	0.0797032	0.0773522
GOTERM_BP_DIRECT	GO:0048247~lymphocyte chemotaxis	5	0.994036	0.00367062	CCL11, CCL22, CCL20, SAA1, CCL19	388	28	16792	7.72828	0.998267	0.105775	0.102655
GOTERM_BP_DIRECT	GO:0021983~pituitary gland development	5	0.994036	0.00367062	SOX3, SALL1, SIX3, HMGA2, GLI1	388	28	16792	7.72828	0.998267	0.105775	0.102655
GOTERM_BP_DIRECT	GO:0071356~cellular response to tumor necrosis factor	9	1.78926	0.00393585	POSTN, CCL11, FABP4, CCL22, CCL20, CCL5, CCL4, LCN2, CCL19	388	110	16792	3.54096	0.998907	0.109759	0.106522
GOTERM_BP_DIRECT	GO:0009615~response to virus	9	1.78926	0.00393585	CCL11, CCL22, BTBD17, CCL5, CCL4, LCN2, HMGA2, TLR8, CCL19	388	110	16792	3.54096	0.998907	0.109759	0.106522
GOTERM_BP_DIRECT	GO:0007200~phospholipase C-activating G-protein coupled receptor signaling pathway	7	1.39165	0.00408847	CYSLTR1, CCKBR, PTGER3, FPR1, C3AR1, FPR3, GPR84	388	66	16792	4.59013	0.999161	0.112206	0.108896
GOTERM_BP_DIRECT	GO:0071222~cellular response to lipopolysaccharide	9	1.78926	0.0046332	CD86, CXCL10, STAR, CCL20, TNIP3, CD180, LCN2, CCR5, HAVCR2	388	113	16792	3.44695	0.999674	0.125169	0.121477
GOTERM_BP_DIRECT	GO:0030217~T cell differentiation	5	0.994036	0.00473858	PTPRC, RHOH, PTPN22, IL7R, CD3D	388	30	16792	7.21306	0.999729	0.126046	0.122328
GOTERM_BP_DIRECT	GO:0072540~T-helper 17 cell lineage commitment	3	0.596421	0.00505926	IRF4, SLAMF6, BATF	388	5	16792	25.967	0.999845	0.132537	0.128628
GOTERM_BP_DIRECT	GO:0045766~positive regulation of angiogenesis	9	1.78926	0.0051483	GREM1, CCL11, SFRP2, LRG1, CXCR3, ITGB2, C3AR1, CYBB, GATA4	388	115	16792	3.387	0.999867	0.132857	0.128938
GOTERM_BP_DIRECT	GO:0007186~G-protein coupled receptor signaling pathway	34	6.75944	0.00567466	PTGFR, CXCL9, CCL11, GPR65, PTGER3, FPR1, DEFB1, CXCR6, CXCL13, CD3E, GPR82, OR2I1P, RGS1, CCL5, CXCR3, CCL4, C3AR1, FFAR4, CCL19, CCR5, CCR2, CASR, CCL22, GPR12, GPR34, CCL20, GPR141, CXCL10, CXCL11, SFRP2, CCKBR, ADGRF4, GPR183, LGR5	388	899	16792	1.63678	0.999947	0.144287	0.140031
GOTERM_BP_DIRECT	GO:0071347~cellular response to interleukin-1	7	1.39165	0.00585652	CCL11, CCL22, CCL20, CCL5, CCL4, LCN2, CCL19	388	71	16792	4.26688	0.999961	0.145632	0.141337
GOTERM_BP_DIRECT	GO:0030198~extracellular matrix organization	12	2.38569	0.00589605	POSTN, COL2A1, IBSP, HPSE2, LUM, LAMA1, ITGB2, COL9A1, COL10A1, COL9A3, ITGB6, ITGAL	388	196	16792	2.64969	0.999964	0.145632	0.141337
GOTERM_BP_DIRECT	GO:0008584~male gonad development	8	1.59046	0.00601519	NR5A1, SFRP2, STAR, AMHR2, HMGA2, GATA4, COL9A3, INHBA	388	94	16792	3.68326	0.999971	0.146482	0.142162
GOTERM_BP_DIRECT	GO:1901741~positive regulation of myoblast fusion	4	0.795229	0.00649557	CD53, CXCL9, TNFSF14, MYOD1	388	17	16792	10.1831	0.999987	0.155984	0.151383
GOTERM_BP_DIRECT	GO:0060267~positive regulation of respiratory burst	3	0.596421	0.00747354	IGHA1, IGHA2, JCHAIN	388	6	16792	21.6392	0.999998	0.17666	0.17145
GOTERM_BP_DIRECT	GO:0002690~positive regulation of leukocyte chemotaxis	4	0.795229	0.00766312	CXCL10, CXCL11, CXCL9, EDN3	388	18	16792	9.61741	0.999998	0.17666	0.17145
GOTERM_BP_DIRECT	GO:0050870~positive regulation of T cell activation	4	0.795229	0.00766312	SIRPG, HLA-DPB1, CCR2, HLA-DPA1	388	18	16792	9.61741	0.999998	0.17666	0.17145
GOTERM_BP_DIRECT	GO:0043011~myeloid dendritic cell differentiation	4	0.795229	0.00894655	CD86, IRF4, UBD, BATF	388	19	16792	9.11123	1	0.203534	0.19753
GOTERM_BP_DIRECT	GO:0042130~negative regulation of T cell proliferation	5	0.994036	0.0100676	HLA-DRB5, PLA2G2D, HLA-DRB1, IDO1, HAVCR2	388	37	16792	5.84843	1	0.218194	0.211758
GOTERM_BP_DIRECT	GO:0002455~humoral immune response mediated by circulating immunoglobulin	3	0.596421	0.0103042	HLA-DRB5, HLA-DRB1, HLA-DQB1	388	7	16792	18.5479	1	0.218194	0.211758
GOTERM_BP_DIRECT	GO:0048007~antigen processing and presentation, exogenous lipid antigen via MHC class Ib	3	0.596421	0.0103042	CD1E, CD1C, CD1A	388	7	16792	18.5479	1	0.218194	0.211758
GOTERM_BP_DIRECT	GO:0003337~mesenchymal to epithelial transition involved in metanephros morphogenesis	3	0.596421	0.0103042	GREM1, SALL1, PAX2	388	7	16792	18.5479	1	0.218194	0.211758
GOTERM_BP_DIRECT	GO:0030101~natural killer cell activation	4	0.795229	0.0103481	CD2, ITGB2, IL21R, SLAMF7	388	20	16792	8.65567	1	0.218194	0.211758
GOTERM_BP_DIRECT	GO:0043113~receptor clustering	4	0.795229	0.0103481	PIGR, GRIK5, ITGB2, ITGAL	388	20	16792	8.65567	1	0.218194	0.211758
GOTERM_BP_DIRECT	GO:0019221~cytokine-mediated signaling pathway	9	1.78926	0.0109924	IL15RA, LRRC15, LRRTM4, EBI3, IL2RB, FLRT1, IL12RB1, CSF2RA, CCR2	388	131	16792	2.97332	1	0.228986	0.222232
GOTERM_BP_DIRECT	GO:0030890~positive regulation of B cell proliferation	5	0.994036	0.0120962	VAV3, SASH3, PTPRC, GPR183, TNFSF13B	388	39	16792	5.54851	1	0.248981	0.241637
GOTERM_BP_DIRECT	GO:0045576~mast cell activation	3	0.596421	0.0135309	FCER1G, RHOH, CD48	388	8	16792	16.2294	1	0.275235	0.267117
GOTERM_BP_DIRECT	GO:0046641~positive regulation of alpha-beta T cell proliferation	3	0.596421	0.017134	EBI3, CD3E, CCR2	388	9	16792	14.4261	1	0.344474	0.334313
GOTERM_BP_DIRECT	GO:0019731~antibacterial humoral response	5	0.994036	0.0182569	IGHM, DEFB1, IGHA1, IGHA2, JCHAIN	388	44	16792	4.91799	1	0.36283	0.352127
GOTERM_BP_DIRECT	GO:0050715~positive regulation of cytokine secretion	4	0.795229	0.0191843	CLEC5A, CRTAM, SAA1, CLEC4E	388	25	16792	6.92454	1	0.376928	0.36581
GOTERM_BP_DIRECT	GO:0006874~cellular calcium ion homeostasis	7	1.39165	0.0205185	CASR, CCL11, GPR12, EDN3, CCL5, CCL19, CCR2	388	93	16792	3.25751	1	0.39644	0.384746
GOTERM_BP_DIRECT	GO:0033089~positive regulation of T cell differentiation in thymus	3	0.596421	0.0210945	VNN1, IHH, IL7R	388	10	16792	12.9835	1	0.39644	0.384746
GOTERM_BP_DIRECT	GO:0002377~immunoglobulin production	3	0.596421	0.0210945	IGKV1-5, IGKV4-1, IL7R	388	10	16792	12.9835	1	0.39644	0.384746
GOTERM_BP_DIRECT	GO:0002430~complement receptor mediated signaling pathway	3	0.596421	0.0210945	FPR1, C3AR1, FPR3	388	10	16792	12.9835	1	0.39644	0.384746
GOTERM_BP_DIRECT	GO:0006915~apoptotic process	22	4.37376	0.0226004	EPHA7, TNFSF14, GZMA, GPR65, ITGB2, LY86, PRF1, PAX3, GZMB, SULF1, GZMH, CD2, GREM1, TOX3, AIM2, SFRP2, CXCR3, MZB1, LCN2, PAEP, S100A9, S100A8	388	567	16792	1.67923	1	0.420173	0.40778
GOTERM_BP_DIRECT	GO:0010575~positive regulation of vascular endothelial growth factor production	4	0.795229	0.0235892	CXCL17, C3AR1, GATA4, SULF1	388	27	16792	6.41161	1	0.429324	0.41666
GOTERM_BP_DIRECT	GO:0051281~positive regulation of release of sequestered calcium ion into cytosol	4	0.795229	0.0235892	CXCL10, CXCL11, CXCL9, CXCR3	388	27	16792	6.41161	1	0.429324	0.41666
GOTERM_BP_DIRECT	GO:0010759~positive regulation of macrophage chemotaxis	3	0.596421	0.0253941	CCL5, CXCL17, C3AR1	388	11	16792	11.8032	1	0.452644	0.439292
GOTERM_BP_DIRECT	GO:0002523~leukocyte migration involved in inflammatory response	3	0.596421	0.0253941	ITGB2, S100A9, S100A8	388	11	16792	11.8032	1	0.452644	0.439292
GOTERM_BP_DIRECT	GO:0032689~negative regulation of interferon-gamma production	4	0.795229	0.0259794	HLA-DRB5, PDCD1LG2, HLA-DRB1, HAVCR2	388	28	16792	6.18262	1	0.458351	0.444832
GOTERM_BP_DIRECT	GO:0042088~T-helper 1 type immune response	3	0.596421	0.0300152	HLA-DRB5, EBI3, HLA-DRB1	388	12	16792	10.8196	1	0.49425	0.479671
GOTERM_BP_DIRECT	GO:0001779~natural killer cell differentiation	3	0.596421	0.0300152	ZNF683, IL15, SLAMF6	388	12	16792	10.8196	1	0.49425	0.479671
GOTERM_BP_DIRECT	GO:0045078~positive regulation of interferon-gamma biosynthetic process	3	0.596421	0.0300152	EBI3, TLR8, TLR7	388	12	16792	10.8196	1	0.49425	0.479671
GOTERM_BP_DIRECT	GO:0001774~microglial cell activation	3	0.596421	0.0300152	TLR8, TLR7, AIF1	388	12	16792	10.8196	1	0.49425	0.479671
GOTERM_BP_DIRECT	GO:0045086~positive regulation of interleukin-2 biosynthetic process	3	0.596421	0.0300152	CD86, IRF4, CD3E	388	12	16792	10.8196	1	0.49425	0.479671
GOTERM_BP_DIRECT	GO:0021846~cell proliferation in forebrain	3	0.596421	0.0300152	SIX3, ARX, HMGA2	388	12	16792	10.8196	1	0.49425	0.479671
GOTERM_BP_DIRECT	GO:2000648~positive regulation of stem cell proliferation	3	0.596421	0.0300152	PTPRC, HMGA2, SOX11	388	12	16792	10.8196	1	0.49425	0.479671
GOTERM_BP_DIRECT	GO:0044344~cellular response to fibroblast growth factor stimulus	4	0.795229	0.0311341	POSTN, STAR, CCL5, LHX1	388	30	16792	5.77045	1	0.507839	0.492859
GOTERM_BP_DIRECT	GO:0007399~nervous system development	13	2.58449	0.0348368	CNTFR, PLPPR1, BEX1, PAX3, MSI1, INHBA, ELAVL3, FGF17, NELL1, DPYSL5, LHX1, FGF19, MAB21L2	388	287	16792	1.96034	1	0.554242	0.537894
GOTERM_BP_DIRECT	GO:0043922~negative regulation by host of viral transcription	3	0.596421	0.0349406	CCL5, CCL4, HMGA2	388	13	16792	9.98731	1	0.554242	0.537894
GOTERM_BP_DIRECT	GO:0002526~acute inflammatory response	3	0.596421	0.0349406	VNN1, DEFB1, S100A8	388	13	16792	9.98731	1	0.554242	0.537894
GOTERM_BP_DIRECT	GO:0032496~response to lipopolysaccharide	9	1.78926	0.0364532	ATP4B, PTGFR, CXCL10, CXCL11, CXCL9, PTPN22, CXCL13, S100A8, IDO1	388	164	16792	2.37503	1	0.572978	0.556077
GOTERM_BP_DIRECT	GO:0002009~morphogenesis of an epithelium	3	0.596421	0.0401541	KRT16, FREM2, KRT6A	388	14	16792	9.27393	1	0.625464	0.607015
GOTERM_BP_DIRECT	GO:0008543~fibroblast growth factor receptor signaling pathway	6	1.19284	0.0408816	FGF17, TRIM71, FGF7, FGF19, FLRT1, FGF3	388	82	16792	3.16671	1	0.629602	0.611031
GOTERM_BP_DIRECT	GO:0010628~positive regulation of gene expression	12	2.38569	0.0411481	ZNF683, PTGFR, STAR, ARX, LCN2, HMGA2, SOX11, PTPN22, INHBA, CD3E, IL7R, POU3F3	388	262	16792	1.98221	1	0.629602	0.611031
GOTERM_BP_DIRECT	GO:0006959~humoral immune response	5	0.994036	0.0421858	GPR183, EBI3, LY86, TREM2, MS4A1	388	57	16792	3.79635	1	0.639818	0.620945
GOTERM_BP_DIRECT	GO:2000473~positive regulation of hematopoietic stem cell migration	2	0.397614	0.0455636	PTPRC, CCR2	388	2	16792	43.2784	1	0.652159	0.632923
GOTERM_BP_DIRECT	GO:0038111~interleukin-7-mediated signaling pathway	2	0.397614	0.0455636	IL7R, IL2RG	388	2	16792	43.2784	1	0.652159	0.632923
GOTERM_BP_DIRECT	GO:0045404~positive regulation of interleukin-4 biosynthetic process	2	0.397614	0.0455636	CD86, IRF4	388	2	16792	43.2784	1	0.652159	0.632923
GOTERM_BP_DIRECT	GO:0070488~neutrophil aggregation	2	0.397614	0.0455636	S100A9, S100A8	388	2	16792	43.2784	1	0.652159	0.632923
GOTERM_BP_DIRECT	GO:0002506~polysaccharide assembly with MHC class II protein complex	2	0.397614	0.0455636	HLA-DRA, HLA-DRB1	388	2	16792	43.2784	1	0.652159	0.632923
GOTERM_BP_DIRECT	GO:0034162~toll-like receptor 9 signaling pathway	3	0.596421	0.0456398	TLR8, TLR7, HAVCR2	388	15	16792	8.65567	1	0.652159	0.632923
GOTERM_BP_DIRECT	GO:0002437~inflammatory response to antigenic stimulus	3	0.596421	0.0456398	CYSLTR1, HLA-DRB5, HLA-DRB1	388	15	16792	8.65567	1	0.652159	0.632923
GOTERM_BP_DIRECT	GO:0050918~positive chemotaxis	4	0.795229	0.0461686	FGF7, CCL5, SAA1, SAA2	388	35	16792	4.9461	1	0.654308	0.635008
GOTERM_BP_DIRECT	GO:0051216~cartilage development	5	0.994036	0.0469239	COL2A1, LUM, IHH, COL10A1, SULF1	388	59	16792	3.66766	1	0.659604	0.640148
GOTERM_BP_DIRECT	GO:0006928~movement of cell or subcellular component	6	1.19284	0.0485087	VNN1, CXCR3, CCL4, SERPINI2, FPR3, ITGAL	388	86	16792	3.01942	1	0.676384	0.656432
GOTERM_BP_DIRECT	GO:0035094~response to nicotine	4	0.795229	0.0530171	CHRND, STAR, CHRNA4, ATP1A2	388	37	16792	4.67874	1	0.733332	0.711701
GOTERM_BP_DIRECT	GO:0048535~lymph node development	3	0.596421	0.0573674	IL15, CXCL13, IL7R	388	17	16792	7.63736	1	0.787208	0.763988
GOTERM_BP_DIRECT	GO:0007417~central nervous system development	7	1.39165	0.0592672	SOX3, PCP4, COL2A1, VNN1, VNN3, POU6F2, POU3F3	388	120	16792	2.52457	1	0.806874	0.783074
GOTERM_BP_DIRECT	GO:0006953~acute-phase response	4	0.795229	0.0603239	SERPINA1, SAA1, HP, SAA2	388	39	16792	4.43881	1	0.808528	0.784679
GOTERM_BP_DIRECT	GO:0030199~collagen fibril organization	4	0.795229	0.0603239	GREM1, COL2A1, SFRP2, LUM	388	39	16792	4.43881	1	0.808528	0.784679
GOTERM_BP_DIRECT	GO:0045089~positive regulation of innate immune response	3	0.596421	0.0635805	GBP5, CCL5, TLR8	388	18	16792	7.21306	1	0.840198	0.815415
GOTERM_BP_DIRECT	GO:0048468~cell development	4	0.795229	0.0641447	GDF10, GATA4, INHBA, LEFTY2	388	40	16792	4.32784	1	0.840198	0.815415
GOTERM_BP_DIRECT	GO:0046426~negative regulation of JAK-STAT cascade	4	0.795229	0.0641447	LRRC15, LRRTM4, FLRT1, HMGA2	388	40	16792	4.32784	1	0.840198	0.815415
GOTERM_BP_DIRECT	GO:0042127~regulation of cell proliferation	9	1.78926	0.0654741	ITK, CXCL10, CXCL11, CXCL9, SIX3, ARX, MZB1, CXCL13, LGR5	388	185	16792	2.10543	1	0.840403	0.815614
GOTERM_BP_DIRECT	GO:0002292~T cell differentiation involved in immune response	2	0.397614	0.0675628	FCER1G, CLEC4E	388	3	16792	28.8522	1	0.840403	0.815614
GOTERM_BP_DIRECT	GO:0002291~T cell activation via T cell receptor contact with antigen bound to MHC molecule on antigen presenting cell	2	0.397614	0.0675628	APBB1IP, ITGAL	388	3	16792	28.8522	1	0.840403	0.815614
GOTERM_BP_DIRECT	GO:2001179~regulation of interleukin-10 secretion	2	0.397614	0.0675628	HLA-DRB5, HLA-DRB1	388	3	16792	28.8522	1	0.840403	0.815614
GOTERM_BP_DIRECT	GO:0032602~chemokine production	2	0.397614	0.0675628	S100A9, S100A8	388	3	16792	28.8522	1	0.840403	0.815614
GOTERM_BP_DIRECT	GO:0001812~positive regulation of type I hypersensitivity	2	0.397614	0.0675628	FCER1G, FCER1A	388	3	16792	28.8522	1	0.840403	0.815614
GOTERM_BP_DIRECT	GO:0002685~regulation of leukocyte migration	2	0.397614	0.0675628	CXCR3, PTPN22	388	3	16792	28.8522	1	0.840403	0.815614
GOTERM_BP_DIRECT	GO:0090190~positive regulation of branching involved in ureteric bud morphogenesis	3	0.596421	0.070008	GREM1, LHX1, PAX2	388	19	16792	6.83342	1	0.840582	0.815787
GOTERM_BP_DIRECT	GO:0051493~regulation of cytoskeleton organization	3	0.596421	0.070008	CAPN6, S100A9, S100A8	388	19	16792	6.83342	1	0.840582	0.815787
GOTERM_BP_DIRECT	GO:0002026~regulation of the force of heart contraction	3	0.596421	0.070008	ATP1A2, MYH6, MYH7	388	19	16792	6.83342	1	0.840582	0.815787
GOTERM_BP_DIRECT	GO:0042832~defense response to protozoan	3	0.596421	0.070008	CLEC7A, IRF4, BATF	388	19	16792	6.83342	1	0.840582	0.815787
GOTERM_BP_DIRECT	GO:0030325~adrenal gland development	3	0.596421	0.070008	NR5A1, SALL1, HMGA2	388	19	16792	6.83342	1	0.840582	0.815787
GOTERM_BP_DIRECT	GO:0007169~transmembrane receptor protein tyrosine kinase signaling pathway	6	1.19284	0.0710111	PTPRT, ITK, CD8A, CD7, MATK, CD3E	388	96	16792	2.7049	1	0.846746	0.82177
GOTERM_BP_DIRECT	GO:0001658~branching involved in ureteric bud morphogenesis	4	0.795229	0.0721107	GREM1, SALL1, LHX1, PAX2	388	42	16792	4.12175	1	0.853969	0.828779
GOTERM_BP_DIRECT	GO:0045785~positive regulation of cell adhesion	4	0.795229	0.0762518	VAV3, APBB1IP, CCL5, SAA1	388	43	16792	4.02589	1	0.889296	0.863065
GOTERM_BP_DIRECT	GO:0032753~positive regulation of interleukin-4 production	3	0.596421	0.0766368	SASH3, CD3E, HAVCR2	388	20	16792	6.49175	1	0.889296	0.863065
GOTERM_BP_DIRECT	GO:0035584~calcium-mediated signaling using intracellular calcium source	3	0.596421	0.0766368	PTGFR, CCL20, DEFB1	388	20	16792	6.49175	1	0.889296	0.863065
GOTERM_BP_DIRECT	GO:0000165~MAPK cascade	11	2.18688	0.0828738	FGF17, FGF7, CCL5, FGF19, IL2RB, CCR5, IL2RG, CSF2RA, FGF3, MAPK4, PSMB9	388	262	16792	1.81703	1	0.930866	0.903409
GOTERM_BP_DIRECT	GO:0042346~positive regulation of NF-kappaB import into nucleus	3	0.596421	0.0834544	GREM1, TLR7, CCL19	388	21	16792	6.18262	1	0.930866	0.903409
GOTERM_BP_DIRECT	GO:0045663~positive regulation of myoblast differentiation	3	0.596421	0.0834544	CXCL9, TNFSF14, MYOD1	388	21	16792	6.18262	1	0.930866	0.903409
GOTERM_BP_DIRECT	GO:0008015~blood circulation	4	0.795229	0.084839	CXCL10, EDN3, C3AR1, OLR1	388	45	16792	3.84696	1	0.930866	0.903409
GOTERM_BP_DIRECT	GO:0051607~defense response to virus	8	1.59046	0.0877225	CD86, CXCL10, CXCL9, PTPRC, CD8A, PRF1, TLR8, TLR7	388	165	16792	2.09834	1	0.930866	0.903409
GOTERM_BP_DIRECT	GO:0045893~positive regulation of transcription, DNA-templated	18	3.57853	0.0884084	EOMES, CD86, RBPJL, PAX3, HMGA2, GATA4, SOX11, FOXN4, FOXL2, INHBA, GLI1, POU3F3, PAX2, TOX3, FGF7, SALL1, IRF4, LHX1	388	515	16792	1.51264	1	0.930866	0.903409
GOTERM_BP_DIRECT	GO:0050672~negative regulation of lymphocyte proliferation	2	0.397614	0.0890562	LST1, SOX11	388	4	16792	21.6392	1	0.930866	0.903409
GOTERM_BP_DIRECT	GO:0038094~Fc-gamma receptor signaling pathway	2	0.397614	0.0890562	FCER1G, CLEC4E	388	4	16792	21.6392	1	0.930866	0.903409
GOTERM_BP_DIRECT	GO:0032119~sequestering of zinc ion	2	0.397614	0.0890562	S100A9, S100A8	388	4	16792	21.6392	1	0.930866	0.903409
GOTERM_BP_DIRECT	GO:0038110~interleukin-2-mediated signaling pathway	2	0.397614	0.0890562	IL2RB, IL2RG	388	4	16792	21.6392	1	0.930866	0.903409
GOTERM_BP_DIRECT	GO:0033634~positive regulation of cell-cell adhesion mediated by integrin	2	0.397614	0.0890562	CCL5, CXCL13	388	4	16792	21.6392	1	0.930866	0.903409
GOTERM_BP_DIRECT	GO:0002793~positive regulation of peptide secretion	2	0.397614	0.0890562	S100A9, S100A8	388	4	16792	21.6392	1	0.930866	0.903409
GOTERM_BP_DIRECT	GO:0034154~toll-like receptor 7 signaling pathway	2	0.397614	0.0890562	TLR7, HAVCR2	388	4	16792	21.6392	1	0.930866	0.903409
GOTERM_BP_DIRECT	GO:0045356~positive regulation of interferon-alpha biosynthetic process	2	0.397614	0.0890562	TLR8, TLR7	388	4	16792	21.6392	1	0.930866	0.903409
GOTERM_BP_DIRECT	GO:0032673~regulation of interleukin-4 production	2	0.397614	0.0890562	HLA-DRB5, HLA-DRB1	388	4	16792	21.6392	1	0.930866	0.903409
GOTERM_BP_DIRECT	GO:0002283~neutrophil activation involved in immune response	2	0.397614	0.0890562	TYROBP, FCER1G	388	4	16792	21.6392	1	0.930866	0.903409
GOTERM_BP_DIRECT	GO:0010842~retina layer formation	3	0.596421	0.0904486	LHX1, FOXN4, SDK2	388	22	16792	5.90159	1	0.930866	0.903409
GOTERM_BP_DIRECT	GO:0008037~cell recognition	3	0.596421	0.0904486	CLEC7A, CRTAM, TIGIT	388	22	16792	5.90159	1	0.930866	0.903409
GOTERM_BP_DIRECT	GO:0002230~positive regulation of defense response to virus by host	3	0.596421	0.0904486	AIM2, PTPN22, IL12RB1	388	22	16792	5.90159	1	0.930866	0.903409
GOTERM_BP_DIRECT	GO:0032760~positive regulation of tumor necrosis factor production	4	0.795229	0.0938174	CD2, SASH3, FCER1G, CCL19	388	47	16792	3.68326	1	0.959824	0.931512
GOTERM_BP_DIRECT	GO:0010629~negative regulation of gene expression	7	1.39165	0.0973675	SFRP2, FGF19, SOX11, PTPN22, CD3E, AIF1, HAVCR2	388	137	16792	2.2113	1	0.978249	0.949394
GOTERM_BP_DIRECT	GO:0032733~positive regulation of interleukin-10 production	3	0.596421	0.0976075	SASH3, FCER1G, TIGIT	388	23	16792	5.645	1	0.978249	0.949394
GOTERM_BP_DIRECT	GO:0060173~limb development	3	0.596421	0.0976075	GREM1, SALL1, LRP4	388	23	16792	5.645	1	0.978249	0.949394
GOTERM_BP_DIRECT	GO:0030509~BMP signaling pathway	5	0.994036	0.0983272	GDF10, ZCCHC12, LRP4, SLC39A5, MYH6	388	76	16792	2.84726	1	0.978249	0.949394
GOTERM_BP_DIRECT	GO:0051603~proteolysis involved in cellular protein catabolic process	4	0.795229	0.0984472	FAP, GZMA, CTSW, PSMB9	388	48	16792	3.60653	1	0.978249	0.949394

## Sheet: C2 subtype
Table S2. The GO BP enrichment results of C2 subtype.
Category	Term	Count	%	PValue	Genes	List Total	Pop Hits	Pop Total	Fold Enrichment	Bonferroni	Benjamini	FDR
GOTERM_BP_DIRECT	GO:0006958~complement activation, classical pathway	46	16.4875	1.8853e-60	IGHV2-70, IGHM, IGHV2-5, IGHV3-23, IGHV4-34, IGHV4-59, IGHV3-48, IGLV3-1, IGKV3D-11, IGHV4-39, IGHV1-46, IGHV1-69, IGLV2-11, IGLV2-8, IGHG3, IGHG4, IGLV3-25, IGHG1, IGLV1-40, IGHG2, IGKV1-16, IGLV1-47, IGLV6-57, IGKC, IGLV2-14, IGLV3-21, IGLV1-44, IGKV3-15, IGLC2, IGHV3-7, IGHA1, IGHA2, IGHV3-30, IGHV3-53, IGHV3-33, IGHV3-11, IGKV1-5, IGHV3-13, IGLV7-43, IGLL5, IGLV1-51, IGLV2-23, IGKV4-1, IGKV3-…	209	99	16792	37.3318	2.05498e-57	2.05498e-57	2.02104e-57
GOTERM_BP_DIRECT	GO:0006956~complement activation	43	15.4122	7.92877e-58	IGHV2-70, COLEC11, IGHV2-5, IGHV3-23, IGHV4-34, IGHV4-59, IGHV3-48, IGLV3-1, IGKV3D-11, IGHV4-39, IGHV1-46, IGHV1-69, IGLV2-11, IGLV2-8, IGHG3, IGHG4, IGLV3-25, IGHG1, IGLV1-40, IGHG2, IGKV1-16, IGLV1-47, IGLV6-57, IGKC, IGLV2-14, IGLV3-21, IGLV1-44, IGKV3-15, IGLC2, IGHV3-7, IGHV3-30, IGHV3-53, IGHV3-33, IGHV3-11, IGKV1-5, IGHV3-13, IGLV7-43, IGLV1-51, IGLV2-23, IGKV4-1, IGKV3-20, IGKV2-30, IGLV…	209	87	16792	39.7105	8.64236e-55	4.32118e-55	4.24982e-55
GOTERM_BP_DIRECT	GO:0038096~Fc-gamma receptor signaling pathway involved in phagocytosis	42	15.0538	1.55648e-47	IGHV2-70, IGHV2-5, IGHV3-23, IGHV4-34, IGHV4-59, IGHV3-48, IGLV3-1, IGKV3D-11, IGHV4-39, IGHV1-46, IGHV1-69, IGLV2-11, IGLV2-8, IGHG3, IGHG4, IGLV3-25, IGHG1, IGLV1-40, IGHG2, IGKV1-16, IGLV1-47, IGLV6-57, IGKC, IGLV2-14, IGLV3-21, IGLV1-44, IGKV3-15, IGLC2, IGHV3-7, IGHV3-30, IGHV3-53, IGHV3-33, IGHV3-11, IGKV1-5, IGHV3-13, IGLV7-43, IGLV1-51, IGLV2-23, IGKV4-1, IGKV3-20, IGKV2-30, IGLV3-19	209	127	16792	26.5706	1.69656e-44	5.6552e-45	5.56182e-45
GOTERM_BP_DIRECT	GO:0006898~receptor-mediated endocytosis	44	15.7706	7.79782e-43	COLEC12, IGHV2-70, COLEC11, IGHV2-5, MEGF10, IGHV3-23, IGHV4-34, IGHV4-59, IGHV3-48, IGLV3-1, IGKV3D-11, IGHV4-39, IGHV1-46, IGHV1-69, IGLV2-11, IGLV2-8, IGLV3-25, IGLV1-40, IGKV1-16, IGLV1-47, IGLV6-57, IGKC, IGLV2-14, IGLV3-21, IGLV1-44, IGKV3-15, IGLC2, IGHV3-7, IGHA1, IGHA2, IGHV3-30, IGHV3-53, IGHV3-33, IGHV3-11, IGKV1-5, IGHV3-13, SSC5D, IGLV7-43, IGLV1-51, IGLV2-23, IGKV4-1, IGKV3-20, IGKV…	209	186	16792	19.0062	8.49962e-40	2.12491e-40	2.08981e-40
GOTERM_BP_DIRECT	GO:0050776~regulation of immune response	43	15.4122	3.08258e-42	IGHV2-70, IGHV2-5, IGHV3-23, IGHV4-34, IGHV4-59, IGHV3-48, IGLV3-1, IGKV3D-11, IGHV4-39, IGHV1-46, IGHV1-69, CD1A, IGLV2-11, IGLV2-8, IGLV3-25, IGLV1-40, IGKV1-16, IGLV1-47, IGLV6-57, IGKC, IGLV2-14, IGLV3-21, IGLV1-44, IGKV3-15, IGLC2, IGHV3-7, IGHV3-30, VCAM1, IGHV3-53, IGHV3-33, IGHV3-11, IGKV1-5, IGHV3-13, IGLV7-43, COL1A1, COL3A1, COL2A1, IGLV1-51, IGLV2-23, IGKV4-1, IGKV3-20, IGKV2-30, IGLV…	209	178	16792	19.4091	3.36002e-39	6.72003e-40	6.60906e-40
GOTERM_BP_DIRECT	GO:0006508~proteolysis	56	20.0717	8.68877e-37	TPSB2, IGHV3-23, IGHV4-34, IGKV3D-11, IGHV4-39, IGLV2-8, ADAMTSL1, IGHG3, IGHG4, IGHG1, IGHG2, IGKV1-16, PLAU, CTSK, IGLC2, TPSAB1, IGHV3-7, CPA3, IGHV3-30, IGHV3-33, MMP2, MMP11, MMP13, PAPPA, ADAM12, IGKV4-1, IGKV2-30, IGLV3-19, IGHV2-70, COLEC11, IGHV2-5, IGHV4-59, IGHV3-48, IGLV3-1, IGHV1-69, IGLV2-11, IGLV3-25, IGLV1-40, IGLV1-47, IGKC, IGLV6-57, IGLV2-14, IGLV3-21, IGLV1-44, IGKV3-15, IGHV3…	209	500	16792	8.99858	9.47076e-34	1.57846e-34	1.55239e-34
GOTERM_BP_DIRECT	GO:0038095~Fc-epsilon receptor signaling pathway	38	13.6201	5.29466e-35	IGHV2-70, IGHV2-5, IGHV3-23, IGHV4-34, IGHV4-59, IGHV3-48, IGLV3-1, IGKV3D-11, IGHV4-39, IGHV1-46, IGHV1-69, IGLV2-11, IGLV2-8, IGLV3-25, IGLV1-40, IGKV1-16, IGLV1-47, IGLV6-57, IGKC, IGLV2-14, IGLV3-21, IGLV1-44, IGKV3-15, IGLC2, IGHV3-7, IGHV3-30, IGHV3-53, IGHV3-33, IGHV3-11, IGKV1-5, IGHV3-13, IGLV7-43, IGLV1-51, IGLV2-23, IGKV4-1, IGKV3-20, IGKV2-30, IGLV3-19	209	178	16792	17.1522	5.77118e-32	8.24455e-33	8.1084e-33
GOTERM_BP_DIRECT	GO:0006955~immune response	45	16.129	2.44468e-28	IGHV2-70, CCL11, IGHV2-5, IGHV3-23, IGHV4-34, IGHV4-59, IGHV3-48, IGLV3-1, IGKV3D-11, CD1E, IGHV4-39, IGHV1-46, IGHV1-69, CXCL14, CD1A, IGLV2-11, IGLV2-8, IGLV3-25, IGLV1-40, IGKV1-16, IGLV1-47, IGLV6-57, IGKC, IGLV2-14, IGLV3-21, IGLV1-44, IGKV3-15, IGHV3-7, IGHA1, IGHA2, IGHV3-30, IGHV3-53, IGHV3-33, IGHV3-11, IGKV1-5, IGHV3-13, IGLV7-43, IGLV1-51, CXCL12, IGLV2-23, IGKV4-1, IL7R, IGKV3-20, IGK…	209	421	16792	8.58789	2.6647e-25	3.33088e-26	3.27587e-26
GOTERM_BP_DIRECT	GO:0030198~extracellular matrix organization	24	8.60215	3.05107e-16	POSTN, OLFML2B, VCAM1, LUM, COL11A1, SERPINE1, FN1, DCN, COL1A1, COMP, COL3A1, VCAN, COL2A1, CCDC80, COL5A1, LOX, CRISPLD2, COL5A2, ITGA11, COL6A3, COL8A1, COL10A1, TGFBI, FBN1	209	196	16792	9.8381	3.63043e-13	3.69518e-14	3.63416e-14
GOTERM_BP_DIRECT	GO:0006910~phagocytosis, recognition	12	4.30108	1.44081e-14	COLEC12, IGHG3, IGHM, IGLL5, IGHG4, IGHG1, IGHG2, IGKC, IGHV3-23, IGLC2, IGHA1, IGHA2	209	28	16792	34.4334	1.57319e-11	1.57048e-12	1.54455e-12
GOTERM_BP_DIRECT	GO:0030199~collagen fibril organization	13	4.6595	2.76564e-14	LUM, COL11A1, DPT, GREM1, COL1A1, MMP11, COL3A1, ADAMTS2, COL2A1, SFRP2, COL5A1, LOX, COL5A2	209	39	16792	26.7815	3.01326e-11	2.7405e-12	2.69524e-12
GOTERM_BP_DIRECT	GO:0030574~collagen catabolic process	15	5.37634	3.58443e-14	COL11A1, MMP2, COL1A1, MMP11, COL3A1, ADAMTS2, COL2A1, MMP13, COL5A1, CTSK, COL5A2, COL6A3, COL8A1, COL10A1, COL6A6	209	64	16792	18.8307	3.90876e-11	3.25585e-12	3.20209e-12
GOTERM_BP_DIRECT	GO:0050871~positive regulation of B cell activation	11	3.94265	3.05992e-13	IGHG3, IGHM, IGLL5, IGHG4, IGHG1, IGHG2, IGKC, IGHV3-23, IGLC2, IGHA1, IGHA2	209	26	16792	33.9919	3.33515e-10	2.56562e-11	2.52326e-11
GOTERM_BP_DIRECT	GO:0006911~phagocytosis, engulfment	11	3.94265	9.59721e-12	IGHG3, IGHM, IGLL5, IGHG4, IGHG1, IGHG2, IGKC, IGHV3-23, IGLC2, IGHA1, IGHA2	209	35	16792	25.2511	1.0461e-08	7.47212e-10	7.34872e-10
GOTERM_BP_DIRECT	GO:0050853~B cell receptor signaling pathway	11	3.94265	1.01956e-09	IGHG3, IGHM, IGLL5, IGHG4, IGHG1, IGHG2, IGKC, IGHV3-23, IGLC2, IGHA1, IGHA2	209	54	16792	16.3665	1.11131e-06	7.40877e-08	7.28642e-08
GOTERM_BP_DIRECT	GO:0007155~cell adhesion	24	8.60215	1.3613e-08	POSTN, CCL11, VCAM1, NTM, OMD, FN1, DPT, THBS2, COL1A1, COMP, VCAN, CXCL12, COL5A1, FAP, ADAM12, ITGA11, CDH11, COL6A3, ITGBL1, COL8A1, COL6A6, SVEP1, TGFBI, NCAM2	209	459	16792	4.20102	1.48381e-05	9.27388e-07	9.12074e-07
GOTERM_BP_DIRECT	GO:0001501~skeletal system development	14	5.01792	1.5419e-08	POSTN, IGF2, AEBP1, COL1A1, COMP, COL3A1, VCAN, COL2A1, COL5A2, CDH11, COL10A1, TLL1, NKX3-2, FBN1	209	137	16792	8.21039	1.68066e-05	9.88632e-07	9.72306e-07
GOTERM_BP_DIRECT	GO:0022617~extracellular matrix disassembly	9	3.22581	4.4373e-06	MMP11, MMP13, MMP2, CTSK, FN1, TLL1, TPSAB1, DCN, FBN1	209	76	16792	9.51448	0.00482499	0.000268703	0.000264266
GOTERM_BP_DIRECT	GO:0007601~visual perception	11	3.94265	0.000208063	COL1A1, COL2A1, CRYGB, LUM, COL11A1, SIX3, TIMP3, KERA, TGFBI, PAX2, IMPG2	209	201	16792	4.39696	0.20293	0.0119363	0.0117391
GOTERM_BP_DIRECT	GO:0035987~endodermal cell differentiation	5	1.79211	0.000320992	COL11A1, MMP2, FN1, COL8A1, INHBA	209	27	16792	14.8786	0.295268	0.0174941	0.0172052
GOTERM_BP_DIRECT	GO:0045087~innate immune response	15	5.37634	0.000967889	COLEC12, IGHM, CSF1R, IGHV3-23, SSC5D, IGHG3, IGLL5, IGHG4, IGHG1, IGHG2, IGKC, TLR8, IGLC2, IGHA1, IGHA2	209	430	16792	2.80272	0.651985	0.050238	0.0494084
GOTERM_BP_DIRECT	GO:0042742~defense response to bacterium	8	2.86738	0.00221154	IGHG3, IGLL5, IGHG4, IGHG1, IGHG2, IGKC, IGHV3-23, IGLC2	209	145	16792	4.4328	0.910476	0.105051	0.103316
GOTERM_BP_DIRECT	GO:0001957~intramembranous ossification	3	1.07527	0.00221666	COL1A1, MMP2, CTSK	209	6	16792	40.1722	0.910976	0.105051	0.103316
GOTERM_BP_DIRECT	GO:0042060~wound healing	6	2.15054	0.00314929	COL3A1, LOX, FN1, TFF2, DCN, KRT6A	209	80	16792	6.02584	0.967876	0.14303	0.140668
GOTERM_BP_DIRECT	GO:0001958~endochondral ossification	4	1.43369	0.00394762	COL1A1, COL2A1, MMP13, COL10A1	209	26	16792	12.3607	0.986586	0.172116	0.169274
GOTERM_BP_DIRECT	GO:0007267~cell-cell signaling	10	3.58423	0.00447408	NR5A1, GREM1, PYY, GJB2, SFRP2, EDN3, SST, INHBA, BARX1, CXCL14	209	254	16792	3.16317	0.992461	0.187567	0.18447
GOTERM_BP_DIRECT	GO:0003094~glomerular filtration	3	1.07527	0.00519115	IGHA1, SULF1, IGHA2	209	9	16792	26.7815	0.996563	0.209568	0.206108
GOTERM_BP_DIRECT	GO:0051216~cartilage development	5	1.79211	0.00611755	COL2A1, PRRX1, LUM, COL10A1, SULF1	209	59	16792	6.80886	0.998755	0.238148	0.234215
GOTERM_BP_DIRECT	GO:0002377~immunoglobulin production	3	1.07527	0.00643623	IGKV1-5, IGKV4-1, IL7R	209	10	16792	24.1033	0.999122	0.241913	0.237918
GOTERM_BP_DIRECT	GO:0006469~negative regulation of protein kinase activity	6	2.15054	0.00776331	LRRC15, FABP4, PPP1R1C, PODN, DCN, ASPN	209	99	16792	4.86936	0.999796	0.282067	0.277409
GOTERM_BP_DIRECT	GO:0043588~skin development	4	1.43369	0.00845063	COL3A1, ADAMTS2, COL5A1, COL5A2	209	34	16792	9.45229	0.999904	0.297135	0.292228
GOTERM_BP_DIRECT	GO:0042340~keratan sulfate catabolic process	3	1.07527	0.0092873	LUM, OMD, KERA	209	12	16792	20.0861	0.999962	0.316349	0.311124
GOTERM_BP_DIRECT	GO:0071356~cellular response to tumor necrosis factor	6	2.15054	0.0119203	COL1A1, POSTN, CCL11, VCAM1, FABP4, ADAMTS12	209	110	16792	4.38243	0.999998	0.393732	0.38723
GOTERM_BP_DIRECT	GO:0046426~negative regulation of JAK-STAT cascade	4	1.43369	0.0132178	LRRC15, PODN, DCN, ASPN	209	40	16792	8.03445	0.999999	0.405893	0.39919
GOTERM_BP_DIRECT	GO:0001895~retina homeostasis	4	1.43369	0.0132178	IGHG3, IGKC, IGHA1, IGHA2	209	40	16792	8.03445	0.999999	0.405893	0.39919
GOTERM_BP_DIRECT	GO:0007584~response to nutrient	5	1.79211	0.0134056	VCAM1, SFRP2, STAR, SST, ADIPOQ	209	74	16792	5.42868	1	0.405893	0.39919
GOTERM_BP_DIRECT	GO:0002063~chondrocyte development	3	1.07527	0.0144195	SFRP2, COL11A1, SULF1	209	15	16792	16.0689	1	0.420694	0.413746
GOTERM_BP_DIRECT	GO:0060021~palate development	5	1.79211	0.0146664	COL2A1, PRRX1, INHBA, MSC, MEOX2	209	76	16792	5.28582	1	0.420694	0.413746
GOTERM_BP_DIRECT	GO:0008015~blood circulation	4	1.43369	0.0181498	CXCL12, PLN, EDN3, MEOX2	209	45	16792	7.14173	1	0.500761	0.492492
GOTERM_BP_DIRECT	GO:0032331~negative regulation of chondrocyte differentiation	3	1.07527	0.0183766	GREM1, ADAMTS12, NKX3-2	209	17	16792	14.1784	1	0.500761	0.492492
GOTERM_BP_DIRECT	GO:0071230~cellular response to amino acid stimulus	4	1.43369	0.0203714	COL1A1, COL3A1, MMP2, COL5A2	209	47	16792	6.83783	1	0.54158	0.532637
GOTERM_BP_DIRECT	GO:0001525~angiogenesis	8	2.86738	0.0213032	FAP, MMP2, SERPINE1, FN1, COL8A1, TGFBI, MEOX2, SCG2	209	223	16792	2.88231	1	0.55287	0.54374
GOTERM_BP_DIRECT	GO:0071560~cellular response to transforming growth factor beta stimulus	4	1.43369	0.0227358	COL1A1, POSTN, STAR, FBN1	209	49	16792	6.55873	1	0.576326	0.566809
GOTERM_BP_DIRECT	GO:0019221~cytokine-mediated signaling pathway	6	2.15054	0.0235937	GREM2, LRRC15, CSF1R, PODN, DCN, ASPN	209	131	16792	3.6799	1	0.583411	0.573776
GOTERM_BP_DIRECT	GO:0014016~neuroblast differentiation	2	0.716846	0.024621	BCHE, SIX3	209	2	16792	80.3445	1	0.583411	0.573776
GOTERM_BP_DIRECT	GO:1903225~negative regulation of endodermal cell differentiation	2	0.716846	0.024621	COL5A1, COL5A2	209	2	16792	80.3445	1	0.583411	0.573776
GOTERM_BP_DIRECT	GO:0030178~negative regulation of Wnt signaling pathway	4	1.43369	0.0265505	SFRP4, SFRP2, SIX3, BARX1	209	52	16792	6.18035	1	0.602917	0.592961
GOTERM_BP_DIRECT	GO:0042472~inner ear morphogenesis	4	1.43369	0.0265505	COL2A1, PRRX1, COL11A1, PAX2	209	52	16792	6.18035	1	0.602917	0.592961
GOTERM_BP_DIRECT	GO:0030336~negative regulation of cell migration	5	1.79211	0.0304108	SFRP2, ADIPOQ, SERPINE1, PODN, SULF1	209	95	16792	4.22866	1	0.676485	0.665314
GOTERM_BP_DIRECT	GO:0060173~limb development	3	1.07527	0.0325702	GREM1, COMP, MEOX2	209	23	16792	10.4797	1	0.710031	0.698306
GOTERM_BP_DIRECT	GO:0007409~axonogenesis	5	1.79211	0.0335465	EPYC, LUM, OMD, KERA, PAX2	209	98	16792	4.09921	1	0.714423	0.702625
GOTERM_BP_DIRECT	GO:0042493~response to drug	9	3.22581	0.0358878	COL1A1, BCHE, NNMT, SFRP2, STAR, LOX, SST, HNF1B, INHBA	209	304	16792	2.37862	1	0.714423	0.702625
GOTERM_BP_DIRECT	GO:0009612~response to mechanical stimulus	4	1.43369	0.0366943	COL3A1, POSTN, CXCL12, DCN	209	59	16792	5.44708	1	0.714423	0.702625
GOTERM_BP_DIRECT	GO:1900212~negative regulation of mesenchymal cell apoptotic process involved in metanephros development	2	0.716846	0.0367043	HNF1B, PAX2	209	3	16792	53.563	1	0.714423	0.702625
GOTERM_BP_DIRECT	GO:0048592~eye morphogenesis	2	0.716846	0.0367043	COL5A1, COL5A2	209	3	16792	53.563	1	0.714423	0.702625
GOTERM_BP_DIRECT	GO:0035989~tendon development	2	0.716846	0.0367043	COL5A1, COL11A1	209	3	16792	53.563	1	0.714423	0.702625
GOTERM_BP_DIRECT	GO:0002576~platelet degranulation	5	1.79211	0.0391772	SERPINE1, IGF2, FN1, F13A1, TIMP3	209	103	16792	3.90022	1	0.749178	0.736806
GOTERM_BP_DIRECT	GO:0016525~negative regulation of angiogenesis	4	1.43369	0.0415669	SERPINF1, THBS2, SULF1, DCN	209	62	16792	5.18352	1	0.78117	0.76827
GOTERM_BP_DIRECT	GO:0010628~positive regulation of gene expression	8	2.86738	0.0450039	ACTA2, SFRP4, PTGFR, STAR, FN1, INHBA, IL7R, ACTG2	209	262	16792	2.45327	1	0.831427	0.817697
GOTERM_BP_DIRECT	GO:0018146~keratan sulfate biosynthetic process	3	1.07527	0.046749	LUM, OMD, KERA	209	28	16792	8.60834	1	0.835351	0.821556
GOTERM_BP_DIRECT	GO:0009314~response to radiation	3	1.07527	0.046749	COL3A1, CXCL12, CCL11	209	28	16792	8.60834	1	0.835351	0.821556
GOTERM_BP_DIRECT	GO:0006952~defense response	4	1.43369	0.0503706	COLEC12, CXCL12, INHBA, TPSAB1	209	67	16792	4.79669	1	0.885547	0.870923
GOTERM_BP_DIRECT	GO:0044344~cellular response to fibroblast growth factor stimulus	3	1.07527	0.0529453	COL1A1, POSTN, STAR	209	30	16792	8.03445	1	0.887853	0.873191
GOTERM_BP_DIRECT	GO:0048706~embryonic skeletal system development	3	1.07527	0.0529453	COL1A1, SULF1, NKX3-2	209	30	16792	8.03445	1	0.887853	0.873191
GOTERM_BP_DIRECT	GO:0060325~face morphogenesis	3	1.07527	0.0529453	COL1A1, CRISPLD2, MMP2	209	30	16792	8.03445	1	0.887853	0.873191
GOTERM_BP_DIRECT	GO:0045766~positive regulation of angiogenesis	5	1.79211	0.0547599	GREM1, CCL11, SFRP2, PTGIS, SERPINE1	209	115	16792	3.49324	1	0.895704	0.880913
GOTERM_BP_DIRECT	GO:0008285~negative regulation of cell proliferation	10	3.58423	0.0581443	SFRP4, CSF1R, BCHE, SFRP2, SST, RARRES1, DPT, NUPR2, INHBA, PODN	209	396	16792	2.0289	1	0.895704	0.880913
GOTERM_BP_DIRECT	GO:0044267~cellular protein metabolic process	5	1.79211	0.0591091	MMP13, MMP2, PAPPA, IGF2, TGFBI	209	118	16792	3.40443	1	0.895704	0.880913
GOTERM_BP_DIRECT	GO:2000467~positive regulation of glycogen (starch) synthase activity	2	0.716846	0.0604258	ADIPOQ, IGF2	209	5	16792	32.1378	1	0.895704	0.880913
GOTERM_BP_DIRECT	GO:0090131~mesenchyme migration	2	0.716846	0.0604258	ACTA2, ACTG2	209	5	16792	32.1378	1	0.895704	0.880913
GOTERM_BP_DIRECT	GO:0060351~cartilage development involved in endochondral bone morphogenesis	2	0.716846	0.0604258	COL1A1, COL2A1	209	5	16792	32.1378	1	0.895704	0.880913
GOTERM_BP_DIRECT	GO:0003417~growth plate cartilage development	2	0.716846	0.0604258	COMP, MMP13	209	5	16792	32.1378	1	0.895704	0.880913
GOTERM_BP_DIRECT	GO:0035860~glial cell-derived neurotrophic factor receptor signaling pathway	2	0.716846	0.0604258	GFRA1, SULF1	209	5	16792	32.1378	1	0.895704	0.880913
GOTERM_BP_DIRECT	GO:0007275~multicellular organism development	12	4.30108	0.0608093	MMP11, SFRP4, COLEC11, CSF1R, VCAN, SFRP2, EDN3, SERPINF1, IGF2, SSC5D, MEOX2, PAX2	209	521	16792	1.85055	1	0.895704	0.880913
GOTERM_BP_DIRECT	GO:0001666~response to hypoxia	6	2.15054	0.0631902	POSTN, CXCL12, VCAM1, PLAU, MMP2, ADIPOQ	209	172	16792	2.80272	1	0.912693	0.897621
GOTERM_BP_DIRECT	GO:0010951~negative regulation of endopeptidase activity	5	1.79211	0.0636373	SERPINF1, SERPINE1, SERPINI2, COL6A3, SERPINB7	209	121	16792	3.32002	1	0.912693	0.897621
GOTERM_BP_DIRECT	GO:0008284~positive regulation of cell proliferation	11	3.94265	0.0648655	GREM1, PTGFR, CSF1R, FGF7, SFRP2, EDN3, BNC1, MAB21L2, IGF2, FN1, KRT6A	209	466	16792	1.89654	1	0.918226	0.903063
GOTERM_BP_DIRECT	GO:0050918~positive chemotaxis	3	1.07527	0.0695929	FGF7, CXCL12, SCG2	209	35	16792	6.88667	1	0.946431	0.930801
GOTERM_BP_DIRECT	GO:0032914~positive regulation of transforming growth factor beta1 production	2	0.716846	0.0720677	LUM, SERPINB7	209	6	16792	26.7815	1	0.946431	0.930801
GOTERM_BP_DIRECT	GO:0032964~collagen biosynthetic process	2	0.716846	0.0720677	COL1A1, COL5A1	209	6	16792	26.7815	1	0.946431	0.930801
GOTERM_BP_DIRECT	GO:0048263~determination of dorsal identity	2	0.716846	0.0720677	GREM1, GREM2	209	6	16792	26.7815	1	0.946431	0.930801
GOTERM_BP_DIRECT	GO:0010172~embryonic body morphogenesis	2	0.716846	0.0720677	GREM2, MAB21L2	209	6	16792	26.7815	1	0.946431	0.930801
GOTERM_BP_DIRECT	GO:0060267~positive regulation of respiratory burst	2	0.716846	0.0720677	IGHA1, IGHA2	209	6	16792	26.7815	1	0.946431	0.930801
GOTERM_BP_DIRECT	GO:0050728~negative regulation of inflammatory response	4	1.43369	0.0748129	NT5E, PTGIS, SERPINF1, ADIPOQ	209	79	16792	4.06808	1	0.970786	0.954755
GOTERM_BP_DIRECT	GO:0034332~adherens junction organization	3	1.07527	0.0766712	CADM3, CDH11, CDH12	209	37	16792	6.51442	1	0.976558	0.960431
GOTERM_BP_DIRECT	GO:0001503~ossification	4	1.43369	0.0770495	COL11A1, CDH11, COL5A2, IGF2	209	80	16792	4.01722	1	0.976558	0.960431
GOTERM_BP_DIRECT	GO:0003337~mesenchymal to epithelial transition involved in metanephros morphogenesis	2	0.716846	0.0835659	GREM1, PAX2	209	7	16792	22.9556	1	0.990074	0.973725
GOTERM_BP_DIRECT	GO:0048793~pronephros development	2	0.716846	0.0835659	HNF1B, PAX2	209	7	16792	22.9556	1	0.990074	0.973725
GOTERM_BP_DIRECT	GO:0045650~negative regulation of macrophage differentiation	2	0.716846	0.0835659	ADIPOQ, INHBA	209	7	16792	22.9556	1	0.990074	0.973725
GOTERM_BP_DIRECT	GO:0048007~antigen processing and presentation, exogenous lipid antigen via MHC class Ib	2	0.716846	0.0835659	CD1E, CD1A	209	7	16792	22.9556	1	0.990074	0.973725
GOTERM_BP_DIRECT	GO:0006029~proteoglycan metabolic process	2	0.716846	0.0835659	COL2A1, COL11A1	209	7	16792	22.9556	1	0.990074	0.973725
GOTERM_BP_DIRECT	GO:0050805~negative regulation of synaptic transmission	2	0.716846	0.0835659	BCHE, ADIPOQ	209	7	16792	22.9556	1	0.990074	0.973725
GOTERM_BP_DIRECT	GO:0043010~camera-type eye development	3	1.07527	0.0876892	MAB21L2, PAX2, FBN1	209	40	16792	6.02584	1	1	0.984389
GOTERM_BP_DIRECT	GO:0001822~kidney development	4	1.43369	0.0910702	SERPINF1, HNF1B, SULF1, DCN	209	86	16792	3.73695	1	1	0.984389
GOTERM_BP_DIRECT	GO:0050810~regulation of steroid biosynthetic process	2	0.716846	0.0949224	NR5A1, STAR	209	8	16792	20.0861	1	1	0.984389
GOTERM_BP_DIRECT	GO:0060346~bone trabecula formation	2	0.716846	0.0949224	COL1A1, MMP2	209	8	16792	20.0861	1	1	0.984389

## Sheet: Sheet3
Table S2. The GO BP enrichment results of C3 subtype.
Category	Term	Count	%	PValue	Genes	List Total	Pop Hits	Pop Total	Fold Enrichment	Bonferroni	Benjamini	FDR
GOTERM_BP_DIRECT	GO:0007267~cell-cell signaling	4	10.2564	0.00847444	CXCL10, CXCL11, GJB1, SST	29	254	16792	9.11865	0.862339	0.7702	0.7702
GOTERM_BP_DIRECT	GO:0030816~positive regulation of cAMP metabolic process	2	5.12821	0.00996463	CXCL10, CXCL11	29	6	16792	193.011	0.903035	0.7702	0.7702
GOTERM_BP_DIRECT	GO:0070233~negative regulation of T cell apoptotic process	2	5.12821	0.0116161	PIP, IDO1	29	7	16792	165.438	0.934282	0.7702	0.7702
GOTERM_BP_DIRECT	GO:0010818~T cell chemotaxis	2	5.12821	0.0132648	CXCL10, CXCL11	29	8	16792	144.759	0.955461	0.7702	0.7702
GOTERM_BP_DIRECT	GO:0006935~chemotaxis	3	7.69231	0.0174947	CXCL10, CXCL11, DEFB1	29	122	16792	14.2386	0.98363	0.7702	0.7702
GOTERM_BP_DIRECT	GO:0043950~positive regulation of cAMP-mediated signaling	2	5.12821	0.0198335	CXCL10, CXCL11	29	12	16792	96.5057	0.990606	0.7702	0.7702
GOTERM_BP_DIRECT	GO:0048485~sympathetic nervous system development	2	5.12821	0.0247323	SOX11, PLXNA4	29	15	16792	77.2046	0.997077	0.785775	0.785775
GOTERM_BP_DIRECT	GO:0002690~positive regulation of leukocyte chemotaxis	2	5.12821	0.0296074	CXCL10, CXCL11	29	18	16792	64.3372	0.999091	0.785775	0.785775
GOTERM_BP_DIRECT	GO:0032496~response to lipopolysaccharide	3	7.69231	0.0303518	CXCL10, CXCL11, IDO1	29	164	16792	10.5921	0.999239	0.785775	0.785775
GOTERM_BP_DIRECT	GO:0007601~visual perception	3	7.69231	0.043959	EYA4, CLDN19, TIMP3	29	201	16792	8.64231	0.999972	0.933956	0.933956
GOTERM_BP_DIRECT	GO:0051281~positive regulation of release of sequestered calcium ion into cytosol	2	5.12821	0.0440923	CXCL10, CXCL11	29	27	16792	42.8914	0.999973	0.933956	0.933956
GOTERM_BP_DIRECT	GO:0055085~transmembrane transport	3	7.69231	0.0620742	SLC13A2, GJB1, PIP	29	244	16792	7.11928	1	1	1
GOTERM_BP_DIRECT	GO:0001895~retina homeostasis	2	5.12821	0.0646475	PIGR, PIP	29	40	16792	28.9517	1	1	1
GOTERM_BP_DIRECT	GO:0001580~detection of chemical stimulus involved in sensory perception of bitter taste	2	5.12821	0.0646475	PIGR, PIP	29	40	16792	28.9517	1	1	1
