# Supplementary material for: Identification of metabolism‐associated molecular subtype in ovarian cancer
Source: J Cell Mol Med. 2021 Sep 15;25(20):9617–26. doi: 10.1111/jcmm.16907 (PMC8505839; doi:10.1111/jcmm.16907)
Supplement: Supplementary file 4 — Table S3 [file JCMM-25-9617-s002.xlsx]

## Sheet: Sheet1
Table S3. A 45-genes classifier.
Gene Symbol	logFC	AveExpr	t	P.Value	adj.P.Val	B
C1 subtype
DLK1	3.37511	-0.694352	7.47753	5.37e-13	1.22e-11	19.0265
CLDN19	3.14064	-1.70317	10.3625	2.65e-22	2.96e-20	39.6381
COL2A1	3.06095	0.380643	10.3222	3.67e-22	4e-20	39.5869
EDN3	2.94425	-1.94154	7.99859	1.57e-14	4.54e-13	22.3772
DPYSL5	2.9322	-1.61778	9.35112	7.89e-19	4.7e-17	31.9261
NR5A1	2.78932	0.244512	8.62689	1.79e-16	7.53e-15	26.7958
FGF17	2.72975	-0.897324	9.79344	2.53e-20	2.05e-18	35.3461
PAX2	2.72586	0.618083	6.52169	2.24e-10	3.04e-09	13.1327
MYH6	2.71272	-2.49382	9.71509	4.68e-20	3.59e-18	34.458
LHX1	2.58603	1.99267	6.58704	1.51e-10	2.15e-09	13.3677
LGSN	2.5018	-1.50965	7.82898	5.04e-14	1.33e-12	21.2745
TUBB2B	2.45922	0.91194	8.56213	2.86e-16	1.16e-14	26.3235
FGF19	2.44577	-2.61362	7.47249	5.56e-13	1.26e-11	18.8947
LIN28B	2.35281	-2.28488	6.29347	8.64e-10	1.03e-08	11.938
SIX3	2.3431	-1.4502	6.46801	3.09e-10	4.06e-09	12.925
C2 subtype
SFRP2	3.24271	3.88548	10.4121	1.77e-22	1.51e-20	40.2536
LRRC15	3.23028	1.91716	11.2885	1.19e-25	2.27e-23	47.4979
EPYC	2.99796	0.66679	8.77561	6e-17	2.29e-15	27.8567
MMP13	2.7595	-1.31423	7.46627	5.79e-13	1.29e-11	18.9057
POSTN	2.7424	4.49335	10.0922	2.35e-21	1.71e-19	37.6676
COL11A1	2.66154	3.89094	9.90935	1.01e-20	6.58e-19	36.2553
NTM	2.64211	1.08726	10.4583	1.21e-22	1.07e-20	40.6674
FAP	2.6416	2.19201	12.9753	4.45e-32	4.57e-29	62.072
COL10A1	2.54721	3.4753	11.0444	9.37e-25	1.45e-22	45.4398
IGFL2	2.458	-0.236746	10.59	4.11e-23	4.07e-21	41.5374
ITGBL1	2.43462	-0.171925	10.7598	1.01e-23	1.17e-21	42.9133
OMD	2.40948	-0.24357	9.91154	9.93e-21	6.5e-19	36.2258
ADH1B	2.39517	-0.205054	7.21229	3.04e-12	6.09e-11	17.3547
THBS2	2.34791	5.80293	12.9005	8.74e-32	8.44e-29	61.4021
SFRP4	2.31604	4.69312	11.8593	8.79e-28	2.58e-25	52.2878
C3 subtype
SST	2.13771	4.00067	6.42051	4.1e-10	4.93e-09	12.5427
CSAG1	1.8425	-2.83583	6.72708	6.46e-11	9.42e-10	13.5101
CXCL11	1.80367	2.88437	9.32217	9.86e-19	1.06e-16	31.8371
SCGB2A2	1.78246	-3.20557	6.09834	2.66e-09	2.61e-08	10.1467
PIP	1.73667	-4.12045	6.83545	3.31e-11	5.22e-10	13.6118
DEFB1	1.73579	3.8305	6.78951	4.4e-11	6.74e-10	14.7142
PIGR	1.73094	1.3577	5.25536	2.48e-07	1.59e-06	6.59598
DAPL1	1.67617	5.02926	7.03298	9.59e-12	1.7e-10	16.126
CXCL10	1.63714	5.1624	8.71089	9.67e-17	6.02e-15	27.3602
SLC13A2	1.61575	-2.66751	4.76341	2.72e-06	1.37e-05	4.21124
HMGCS2	1.60024	-1.50586	4.98784	9.34e-07	5.24e-06	5.27093
IDO1	1.58727	3.53245	7.97106	1.9e-14	6.64e-13	22.2533
SCGB2A1	1.5859	5.00251	7.35357	1.22e-12	2.71e-11	18.1382
GJB1	1.5245	4.27194	8.04245	1.16e-14	4.28e-13	22.7095
SCGB1D2	1.50645	3.69952	7.19425	3.42e-12	6.73e-11	17.1985
